# Supplementary material for: Decyl­ammonium octa­noate
Source: Acta Crystallogr Sect E Struct Rep Online. 2011 Feb 19;67(Pt 3):o655. doi: 10.1107/S1600536811005125 (PMC3052094; doi:10.1107/S1600536811005125)
Supplement: Supplementary file 1 [file e-67-0o655-sup1.cif]

##############################################################################
###                                                                        ###
###        Electronic paper (Acta Crystallographica Section E)             ###
###                                                                        ###
##############################################################################
#                                                                            #
# This CIF contains the data in a paper accepted for publication in Acta     #
# Crystallographica Section E. It conforms to the requirements of Notes      #
# for Authors for Section E, and has been peer reviewed under the auspices   #
# of the IUCr Commission on Journals.                                        #
#                                                                            #
# Full details of the Crystallographic Information File format               #
# are given in the paper "The Crystallographic Information File (CIF):       #
# a New Standard Archive File for Crystallography" by S. R. Hall, F. H.      #
# Allen and I. D. Brown [Acta Cryst. (1991), A47, 655-685].                  #
#                                                                            #
# The current version of the core CIF dictionary is obtainable from          #
# ftp://ftp.iucr.org/pub/cif_core.dic. The current version number is 2.4.    #
#                                                                            #
# Software is freely available for graphical display of the structure(s) in  #
# this CIF.  For information consult the CIF home page http://www.iucr.org/  #
# cif/home.html                                                              #
#                                                                            #
# This file may be used for bona fide research purposes within the           #
# scientific community so long as proper attribution is given to the journal # 
# article from which it was obtained.                                        #
#                                                                            #
##############################################################################
                                             
data_global
_audit_creation_method     'from SHELXL97 CIF and IUCr SHELXL97-template'
_journal_date_recd_electronic     2011-02-07
_journal_date_accepted     2011-02-10
_journal_name_full     'Acta Crystallographica, Section E'
_journal_year     2011
_journal_volume     67
_journal_issue      3
_journal_page_first     o655
_journal_page_last     o655
_journal_paper_category     QO
_journal_coeditor_code     LH5207
_publ_contact_author_name     'Stuart M. Clarke'
_publ_contact_author_address
;
 BP Institute
 Department of Chemistry
 University of Cambridge
 Lensfield Road
 Cambridge CB2 1EW
 England
;
_publ_contact_author_email     stuart@bpi.cam.ac.uk
_publ_contact_author_fax     '(01223) 765700'
_publ_contact_author_phone     '(01223) 765701'
_publ_section_title
;
Decylammonium octanoate
;
loop_
    _publ_author_name
    _publ_author_footnote
    _publ_author_address
    'Jefferson, Andrew E.' .
;
 Department of Chemistry and BP Institute
 University of Cambridge
 Lensfield Road
 Cambridge CB2 1EW
 England
;
    'Sun, Chenguang' .
;
 Department of Chemistry and BP Institute
 University of Cambridge
 Lensfield Road
 Cambridge CB2 1EW
 England
;
    'Bond, Andrew D.' .
;
 Department of Physics and Chemistry
 University of Southern Denmark
 Campusvej 55
 5230 Odense
 Denmark
;
    'Clarke, Stuart M.' .
;
 Department of Chemistry and BP Institute
 University of Cambridge
 Lensfield Road
 Cambridge CB2 1EW
 England
;
data_I
_chemical_name_systematic
;
Decylammonium octanoate
;
_chemical_name_common     'Decylammonium octanoate'
_chemical_formula_moiety     'C10 H24 N +, C8 H15 O2 -'
_chemical_formula_sum     'C18 H39 N O2'
_chemical_formula_iupac     'C10 H24 N +, C8 H15 O2 -'
_chemical_formula_weight     301.50
_chemical_melting_point     ?
_symmetry_cell_setting     monoclinic
_symmetry_space_group_name_H-M     'P 21/c'
_symmetry_space_group_name_Hall     '-P 2ybc'
loop_
    _symmetry_equiv_pos_as_xyz
    'x, y, z'
    '-x, y+1/2, -z+1/2'
    '-x, -y, -z'
    'x, -y-1/2, z-1/2'
_cell_length_a     5.5526(2)
_cell_length_b     44.489(2)
_cell_length_c     8.0931(4)
_cell_angle_alpha     90.00
_cell_angle_beta     100.788(3)
_cell_angle_gamma     90.00
_cell_volume     1963.90(15)
_cell_formula_units_Z     4
_cell_measurement_reflns_used     29938
_cell_measurement_theta_min     1.02
_cell_measurement_theta_max     21.97
_cell_measurement_temperature     180(2)
_exptl_crystal_description     block
_exptl_crystal_colour     colourless
_exptl_crystal_size_max     0.35
_exptl_crystal_size_mid     0.18
_exptl_crystal_size_min     0.02
_exptl_crystal_density_diffrn     1.020
_exptl_crystal_density_meas     ?
_exptl_crystal_density_method     'not measured'
_exptl_crystal_F_000     680
_exptl_absorpt_coefficient_mu     0.064
_exptl_absorpt_correction_type     multi-scan
_exptl_absorpt_process_details     '(SORTAV; Blessing, 1995)'
_exptl_absorpt_correction_T_min     0.773
_exptl_absorpt_correction_T_max     1.000
_exptl_special_details
;
;
_diffrn_ambient_temperature     180(2)
_diffrn_radiation_type     MoK\a
_diffrn_radiation_wavelength     0.71073
_diffrn_radiation_source     'fine-focus sealed tube'
_diffrn_measurement_device_type     'Nonius KappaCCD'
_diffrn_measurement_method     '\w and \f'
_diffrn_reflns_number     5524
_diffrn_reflns_av_R_equivalents     0.0534
_diffrn_reflns_av_sigmaI/netI     0.0635
_diffrn_reflns_theta_min     3.66
_diffrn_reflns_theta_max     21.96
_diffrn_reflns_theta_full     21.96
_diffrn_measured_fraction_theta_max     0.934
_diffrn_measured_fraction_theta_full     0.934
_diffrn_reflns_limit_h_min     -5
_diffrn_reflns_limit_h_max     5
_diffrn_reflns_limit_k_min     -46
_diffrn_reflns_limit_k_max     46
_diffrn_reflns_limit_l_min     -8
_diffrn_reflns_limit_l_max     8
_diffrn_standards_number     0
_diffrn_standards_interval_count     .
_diffrn_standards_interval_time     .
_diffrn_standards_decay_%     ?
_refine_special_details
;
Refinement of <i>F</i>^2^ against ALL reflections. The weighted <i>R</i>-factor
<i>wR</i> and goodness of fit <i>S</i> are based on <i>F</i>^2^, conventional
<i>R</i>-factors <i>R</i> are based on <i>F</i>, with <i>F</i> set to zero for
negative <i>F</i>^2^. The threshold expression of <i>F</i>^2^ >
\s(<i>F</i>^2^) is used only for calculating <i>R</i>-factors(gt) <i>etc</i>.
and is not relevant to the choice of reflections for refinement.
<i>R</i>-factors based on <i>F</i>^2^ are statistically about twice as large
as those based on <i>F</i>, and <i>R</i>- factors based on ALL data will be
even larger.
;
_reflns_number_total     2233
_reflns_number_gt     1438
_reflns_threshold_expression     I>2\s(I)
_refine_ls_structure_factor_coef     Fsqd
_refine_ls_matrix_type     full
_refine_ls_R_factor_all     0.0967
_refine_ls_R_factor_gt     0.0506
_refine_ls_wR_factor_gt     0.1083
_refine_ls_wR_factor_ref     0.1277
_refine_ls_goodness_of_fit_ref     1.020
_refine_ls_restrained_S_all     1.021
_refine_ls_number_reflns     2233
_refine_ls_number_parameters     202
_refine_ls_number_restraints     3
_refine_ls_hydrogen_treatment     mixed
_refine_ls_weighting_scheme     calc
_refine_ls_weighting_details
                 'calc w=1/[\s^2^(Fo^2^)+(0.0647P)^2^] where P=(Fo^2^+2Fc^2^)/3'
_atom_sites_solution_hydrogens     geom
_atom_sites_solution_primary     direct
_atom_sites_solution_secondary     difmap
_refine_ls_shift/su_max     0.000
_refine_ls_shift/su_mean     0.000
_refine_diff_density_max     0.130
_refine_diff_density_min     -0.173
_refine_ls_extinction_method     none
_refine_ls_extinction_coef     ?
loop_
    _atom_type_symbol
    _atom_type_description
    _atom_type_scat_dispersion_real
    _atom_type_scat_dispersion_imag
    _atom_type_scat_source
    'C' 'C' 0.0033 0.0016
                         'International Tables Vol C Tables 4.2.6.8 and 6.1.1.4'
    'H' 'H' 0.0000 0.0000
                         'International Tables Vol C Tables 4.2.6.8 and 6.1.1.4'
    'N' 'N' 0.0061 0.0033
                         'International Tables Vol C Tables 4.2.6.8 and 6.1.1.4'
    'O' 'O' 0.0106 0.0060
                         'International Tables Vol C Tables 4.2.6.8 and 6.1.1.4'
_computing_data_collection     'COLLECT (Nonius, 1998)'
_computing_cell_refinement     'SCALEPACK (Otwinowski & Minor, 1997)'
_computing_data_reduction     'DENZO and SCALEPACK (Otwinowski & Minor, 1997)'
_computing_structure_solution     'SIR92 (Altomare <i>et al.</i>, 1994)'
_computing_structure_refinement     'SHELXL97 (Sheldrick, 2008)'
_computing_molecular_graphics     'Mercury (Macrae <i>et al.</i>, 2008)'
_computing_publication_material     'SHELXL97 (Sheldrick, 2008)'
loop_
    _atom_site_type_symbol
    _atom_site_label
    _atom_site_fract_x
    _atom_site_fract_y
    _atom_site_fract_z
    _atom_site_U_iso_or_equiv
    _atom_site_adp_type
    _atom_site_calc_flag
    _atom_site_refinement_flags
    _atom_site_occupancy
    _atom_site_disorder_assembly
    _atom_site_disorder_group
    N N1 0.6509(4) 0.23800(6) 0.6408(3) 0.0368(6) Uani d D 1 . .
    H H1A 0.797(3) 0.2475(6) 0.635(3) 0.064(10) Uiso d D 1 . .
    H H1B 0.552(4) 0.2520(5) 0.681(3) 0.061(10) Uiso d D 1 . .
    H H1C 0.564(4) 0.2308(6) 0.540(2) 0.063(10) Uiso d D 1 . .
    C C1 0.7131(5) 0.21366(6) 0.7683(3) 0.0376(7) Uani d . 1 . .
    H H1D 0.7889 0.2226 0.8776 0.045 Uiso calc R 1 . .
    H H1E 0.8346 0.2000 0.7330 0.045 Uiso calc R 1 . .
    C C2 0.4907(5) 0.19598(6) 0.7896(3) 0.0443(8) Uani d . 1 . .
    H H2A 0.4128 0.1875 0.6794 0.053 Uiso calc R 1 . .
    H H2B 0.3712 0.2097 0.8271 0.053 Uiso calc R 1 . .
    C C3 0.5494(5) 0.17059(6) 0.9156(3) 0.0453(8) Uani d . 1 . .
    H H3A 0.6910 0.1591 0.8902 0.054 Uiso calc R 1 . .
    H H3B 0.5984 0.1793 1.0296 0.054 Uiso calc R 1 . .
    C C4 0.3373(5) 0.14915(6) 0.9157(3) 0.0479(8) Uani d . 1 . .
    H H4A 0.1991 0.1606 0.9465 0.057 Uiso calc R 1 . .
    H H4B 0.2827 0.1415 0.7999 0.057 Uiso calc R 1 . .
    C C5 0.3925(5) 0.12257(7) 1.0335(3) 0.0469(8) Uani d . 1 . .
    H H5A 0.4359 0.1301 1.1504 0.056 Uiso calc R 1 . .
    H H5B 0.5369 0.1118 1.0077 0.056 Uiso calc R 1 . .
    C C6 0.1810(5) 0.10059(6) 1.0222(3) 0.0466(8) Uani d . 1 . .
    H H6A 0.0387 0.1113 1.0520 0.056 Uiso calc R 1 . .
    H H6B 0.1335 0.0938 0.9042 0.056 Uiso calc R 1 . .
    C C7 0.2351(5) 0.07329(7) 1.1342(4) 0.0511(8) Uani d . 1 . .
    H H7A 0.2901 0.0801 1.2516 0.061 Uiso calc R 1 . .
    H H7B 0.3725 0.0621 1.1009 0.061 Uiso calc R 1 . .
    C C8 0.0211(5) 0.05205(6) 1.1290(4) 0.0505(8) Uani d . 1 . .
    H H8A -0.1158 0.0633 1.1630 0.061 Uiso calc R 1 . .
    H H8B -0.0345 0.0453 1.0114 0.061 Uiso calc R 1 . .
    C C9 0.0743(6) 0.02465(7) 1.2396(4) 0.0648(10) Uani d . 1 . .
    H H9A 0.1386 0.0313 1.3563 0.078 Uiso calc R 1 . .
    H H9B 0.2044 0.0128 1.2015 0.078 Uiso calc R 1 . .
    C C10 -0.1459(6) 0.00445(7) 1.2403(4) 0.0763(11) Uani d . 1 . .
    H H10A -0.0969 -0.0128 1.3145 0.114 Uiso calc R 1 . .
    H H10B -0.2086 -0.0027 1.1258 0.114 Uiso calc R 1 . .
    H H10C -0.2744 0.0158 1.2809 0.114 Uiso calc R 1 . .
    O O1 0.4243(3) 0.28030(4) 0.81491(19) 0.0384(5) Uani d . 1 . .
    O O2 0.1023(3) 0.26380(4) 0.6328(2) 0.0424(5) Uani d . 1 . .
    C C11 0.1952(5) 0.27876(6) 0.7601(3) 0.0333(7) Uani d . 1 . .
    C C12 0.0316(4) 0.29610(6) 0.8566(3) 0.0358(7) Uani d . 1 . .
    H H12A 0.0647 0.2891 0.9748 0.043 Uiso calc R 1 . .
    H H12B -0.1413 0.2912 0.8086 0.043 Uiso calc R 1 . .
    C C13 0.0628(5) 0.33012(6) 0.8553(3) 0.0368(7) Uani d . 1 . .
    H H13A 0.2345 0.3353 0.9050 0.044 Uiso calc R 1 . .
    H H13B 0.0292 0.3374 0.7376 0.044 Uiso calc R 1 . .
    C C14 -0.1081(5) 0.34575(6) 0.9533(3) 0.0400(7) Uani d . 1 . .
    H H14A -0.0733 0.3381 1.0702 0.048 Uiso calc R 1 . .
    H H14B -0.2785 0.3400 0.9038 0.048 Uiso calc R 1 . .
    C C15 -0.0940(5) 0.37981(6) 0.9594(3) 0.0419(8) Uani d . 1 . .
    H H15A 0.0749 0.3859 1.0110 0.050 Uiso calc R 1 . .
    H H15B -0.1288 0.3877 0.8431 0.050 Uiso calc R 1 . .
    C C16 -0.2713(5) 0.39370(6) 1.0579(3) 0.0447(8) Uani d . 1 . .
    H H16A -0.2394 0.3851 1.1728 0.054 Uiso calc R 1 . .
    H H16B -0.4400 0.3879 1.0041 0.054 Uiso calc R 1 . .
    C C17 -0.2585(5) 0.42763(6) 1.0715(4) 0.0527(8) Uani d . 1 . .
    H H17A -0.2878 0.4363 0.9568 0.063 Uiso calc R 1 . .
    H H17B -0.0911 0.4335 1.1277 0.063 Uiso calc R 1 . .
    C C18 -0.4416(5) 0.44107(7) 1.1682(4) 0.0704(10) Uani d . 1 . .
    H H18A -0.4233 0.4630 1.1721 0.106 Uiso calc R 1 . .
    H H18B -0.4115 0.4330 1.2830 0.106 Uiso calc R 1 . .
    H H18C -0.6084 0.4359 1.1119 0.106 Uiso calc R 1 . .
loop_
    _atom_site_aniso_label
    _atom_site_aniso_U_11
    _atom_site_aniso_U_22
    _atom_site_aniso_U_33
    _atom_site_aniso_U_12
    _atom_site_aniso_U_13
    _atom_site_aniso_U_23
    N1 0.0325(15) 0.0405(16) 0.0377(16) -0.0004(14) 0.0076(13) -0.0051(14)
    C1 0.0383(16) 0.0406(18) 0.0332(15) 0.0040(15) 0.0051(12) 0.0004(15)
    C2 0.0379(17) 0.051(2) 0.0441(17) -0.0020(16) 0.0070(13) 0.0085(16)
    C3 0.0410(17) 0.052(2) 0.0412(17) -0.0032(16) 0.0038(14) 0.0024(16)
    C4 0.0411(17) 0.059(2) 0.0427(18) -0.0047(17) 0.0053(14) 0.0068(17)
    C5 0.0435(18) 0.052(2) 0.0449(17) -0.0015(16) 0.0069(14) 0.0087(17)
    C6 0.0470(18) 0.048(2) 0.0448(18) 0.0012(16) 0.0081(14) 0.0064(16)
    C7 0.0499(19) 0.049(2) 0.0553(19) 0.0005(16) 0.0115(15) 0.0081(17)
    C8 0.0524(19) 0.045(2) 0.056(2) -0.0044(17) 0.0152(15) 0.0033(17)
    C9 0.067(2) 0.056(2) 0.076(2) -0.001(2) 0.0242(18) 0.013(2)
    C10 0.080(3) 0.057(2) 0.100(3) -0.010(2) 0.036(2) 0.007(2)
    O1 0.0247(11) 0.0510(13) 0.0390(10) 0.0009(9) 0.0048(8) -0.0016(10)
    O2 0.0360(11) 0.0542(14) 0.0364(11) -0.0062(10) 0.0049(9) -0.0129(11)
    C11 0.0300(17) 0.0360(18) 0.0349(16) 0.0013(15) 0.0084(13) 0.0116(16)
    C12 0.0306(15) 0.0392(18) 0.0381(16) -0.0013(14) 0.0080(13) -0.0008(14)
    C13 0.0333(15) 0.0378(18) 0.0392(16) -0.0006(14) 0.0065(12) 0.0036(14)
    C14 0.0389(16) 0.039(2) 0.0441(16) 0.0028(15) 0.0124(13) 0.0000(15)
    C15 0.0389(17) 0.041(2) 0.0472(17) 0.0004(15) 0.0105(14) -0.0029(15)
    C16 0.0452(18) 0.040(2) 0.0492(18) 0.0021(16) 0.0095(14) -0.0030(16)
    C17 0.0494(19) 0.045(2) 0.063(2) 0.0036(17) 0.0077(16) -0.0066(17)
    C18 0.065(2) 0.059(2) 0.088(3) 0.0103(19) 0.0179(19) -0.015(2)
_geom_special_details
;
All e.s.d.'s (except the e.s.d. in the dihedral angle between two l.s. planes)
are estimated using the full covariance matrix. The cell e.s.d.'s are taken
into account individually in the estimation of e.s.d.'s in distances, angles
and torsion angles; correlations between e.s.d.'s in cell parameters are only
used when they are defined by crystal symmetry. An approximate (isotropic)
treatment of cell e.s.d.'s is used for estimating e.s.d.'s involving l.s.
planes.
;
loop_
    _geom_bond_atom_site_label_1
    _geom_bond_atom_site_label_2
    _geom_bond_site_symmetry_2
    _geom_bond_distance
    _geom_bond_publ_flag
    N1 C1 . 1.491(3) ?
    N1 H1A . 0.920(10)
                     ?
    N1 H1B . 0.930(10)
                     ?
    N1 H1C . 0.920(10)
                     ?
    C1 C2 . 1.501(3) ?
    C1 H1D . 0.990 ?
    C1 H1E . 0.990 ?
    C2 C3 . 1.516(3) ?
    C2 H2A . 0.990 ?
    C2 H2B . 0.990 ?
    C3 C4 . 1.516(3) ?
    C3 H3A . 0.990 ?
    C3 H3B . 0.990 ?
    C4 C5 . 1.514(4) ?
    C4 H4A . 0.990 ?
    C4 H4B . 0.990 ?
    C5 C6 . 1.518(3) ?
    C5 H5A . 0.990 ?
    C5 H5B . 0.990 ?
    C6 C7 . 1.511(4) ?
    C6 H6A . 0.990 ?
    C6 H6B . 0.990 ?
    C7 C8 . 1.513(4) ?
    C7 H7A . 0.990 ?
    C7 H7B . 0.990 ?
    C8 C9 . 1.508(4) ?
    C8 H8A . 0.990 ?
    C8 H8B . 0.990 ?
    C9 C10 . 1.518(4) ?
    C9 H9A . 0.990 ?
    C9 H9B . 0.990 ?
    C10 H10A . 0.980 ?
    C10 H10B . 0.980 ?
    C10 H10C . 0.980 ?
    O1 C11 . 1.268(3) ?
    O2 C11 . 1.253(3) ?
    C11 C12 . 1.515(3) ?
    C12 C13 . 1.524(3) ?
    C12 H12A . 0.990 ?
    C12 H12B . 0.990 ?
    C13 C14 . 1.515(3) ?
    C13 H13A . 0.990 ?
    C13 H13B . 0.990 ?
    C14 C15 . 1.517(3) ?
    C14 H14A . 0.990 ?
    C14 H14B . 0.990 ?
    C15 C16 . 1.510(3) ?
    C15 H15A . 0.990 ?
    C15 H15B . 0.990 ?
    C16 C17 . 1.514(4) ?
    C16 H16A . 0.990 ?
    C16 H16B . 0.990 ?
    C17 C18 . 1.517(4) ?
    C17 H17A . 0.990 ?
    C17 H17B . 0.990 ?
    C18 H18A . 0.980 ?
    C18 H18B . 0.980 ?
    C18 H18C . 0.980 ?
loop_
    _geom_angle_atom_site_label_1
    _geom_angle_atom_site_label_2
    _geom_angle_atom_site_label_3
    _geom_angle_site_symmetry_1
    _geom_angle_site_symmetry_3
    _geom_angle
    _geom_angle_publ_flag
    C1 N1 H1A . . 105.9(17) ?
    C1 N1 H1B . . 108.7(18) ?
    H1A N1 H1B . . 107(3) ?
    C1 N1 H1C . . 111.8(18) ?
    H1A N1 H1C . . 116(2) ?
    H1B N1 H1C . . 107(2) ?
    N1 C1 C2 . . 111.8(2) ?
    N1 C1 H1D . . 109.3 ?
    C2 C1 H1D . . 109.3 ?
    N1 C1 H1E . . 109.3 ?
    C2 C1 H1E . . 109.3 ?
    H1D C1 H1E . . 107.9 ?
    C1 C2 C3 . . 112.9(2) ?
    C1 C2 H2A . . 109.0 ?
    C3 C2 H2A . . 109.0 ?
    C1 C2 H2B . . 109.0 ?
    C3 C2 H2B . . 109.0 ?
    H2A C2 H2B . . 107.8 ?
    C4 C3 C2 . . 113.6(2) ?
    C4 C3 H3A . . 108.9 ?
    C2 C3 H3A . . 108.9 ?
    C4 C3 H3B . . 108.9 ?
    C2 C3 H3B . . 108.9 ?
    H3A C3 H3B . . 107.7 ?
    C5 C4 C3 . . 115.2(2) ?
    C5 C4 H4A . . 108.5 ?
    C3 C4 H4A . . 108.5 ?
    C5 C4 H4B . . 108.5 ?
    C3 C4 H4B . . 108.5 ?
    H4A C4 H4B . . 107.5 ?
    C4 C5 C6 . . 113.7(2) ?
    C4 C5 H5A . . 108.8 ?
    C6 C5 H5A . . 108.8 ?
    C4 C5 H5B . . 108.8 ?
    C6 C5 H5B . . 108.8 ?
    H5A C5 H5B . . 107.7 ?
    C7 C6 C5 . . 114.6(2) ?
    C7 C6 H6A . . 108.6 ?
    C5 C6 H6A . . 108.6 ?
    C7 C6 H6B . . 108.6 ?
    C5 C6 H6B . . 108.6 ?
    H6A C6 H6B . . 107.6 ?
    C6 C7 C8 . . 114.7(2) ?
    C6 C7 H7A . . 108.6 ?
    C8 C7 H7A . . 108.6 ?
    C6 C7 H7B . . 108.6 ?
    C8 C7 H7B . . 108.6 ?
    H7A C7 H7B . . 107.6 ?
    C9 C8 C7 . . 115.0(2) ?
    C9 C8 H8A . . 108.5 ?
    C7 C8 H8A . . 108.5 ?
    C9 C8 H8B . . 108.5 ?
    C7 C8 H8B . . 108.5 ?
    H8A C8 H8B . . 107.5 ?
    C8 C9 C10 . . 114.3(3) ?
    C8 C9 H9A . . 108.7 ?
    C10 C9 H9A . . 108.7 ?
    C8 C9 H9B . . 108.7 ?
    C10 C9 H9B . . 108.7 ?
    H9A C9 H9B . . 107.6 ?
    C9 C10 H10A . . 109.5 ?
    C18 C10 H10A 2_447 . 53.7 ?
    C9 C10 H10B . . 109.5 ?
    C18 C10 H10B 2_447 . 79.7 ?
    H10A C10 H10B . . 109.5 ?
    C9 C10 H10C . . 109.5 ?
    H10A C10 H10C . . 109.5 ?
    H10B C10 H10C . . 109.5 ?
    O2 C11 O1 . . 123.2(2) ?
    O2 C11 C12 . . 120.0(2) ?
    O1 C11 C12 . . 116.8(3) ?
    C11 C12 C13 . . 115.0(2) ?
    C11 C12 H12A . . 108.5 ?
    C13 C12 H12A . . 108.5 ?
    C11 C12 H12B . . 108.5 ?
    C13 C12 H12B . . 108.5 ?
    H12A C12 H12B . . 107.5 ?
    C14 C13 C12 . . 111.7(2) ?
    C14 C13 H13A . . 109.3 ?
    C12 C13 H13A . . 109.3 ?
    C14 C13 H13B . . 109.3 ?
    C12 C13 H13B . . 109.3 ?
    H13A C13 H13B . . 107.9 ?
    C13 C14 C15 . . 116.2(2) ?
    C13 C14 H14A . . 108.2 ?
    C15 C14 H14A . . 108.2 ?
    C13 C14 H14B . . 108.2 ?
    C15 C14 H14B . . 108.2 ?
    H14A C14 H14B . . 107.4 ?
    C16 C15 C14 . . 113.0(2) ?
    C16 C15 H15A . . 109.0 ?
    C14 C15 H15A . . 109.0 ?
    C16 C15 H15B . . 109.0 ?
    C14 C15 H15B . . 109.0 ?
    H15A C15 H15B . . 107.8 ?
    C15 C16 C17 . . 114.8(2) ?
    C15 C16 H16A . . 108.6 ?
    C17 C16 H16A . . 108.6 ?
    C15 C16 H16B . . 108.6 ?
    C17 C16 H16B . . 108.6 ?
    H16A C16 H16B . . 107.5 ?
    C16 C17 C18 . . 113.8(2) ?
    C16 C17 H17A . . 108.8 ?
    C18 C17 H17A . . 108.8 ?
    C16 C17 H17B . . 108.8 ?
    C18 C17 H17B . . 108.8 ?
    H17A C17 H17B . . 107.7 ?
    C17 C18 H18A . . 109.5 ?
    C17 C18 H18B . . 109.5 ?
    H18A C18 H18B . . 109.5 ?
    C17 C18 H18C . . 109.5 ?
    H18A C18 H18C . . 109.5 ?
    H18B C18 H18C . . 109.5 ?
loop_
    _geom_torsion_atom_site_label_1
    _geom_torsion_atom_site_label_2
    _geom_torsion_atom_site_label_3
    _geom_torsion_atom_site_label_4
    _geom_torsion_site_symmetry_1
    _geom_torsion_site_symmetry_2
    _geom_torsion_site_symmetry_3
    _geom_torsion_site_symmetry_4
    _geom_torsion
    _geom_torsion_publ_flag
    N1 C1 C2 C3 . . . . 178.6(2) ?
    C1 C2 C3 C4 . . . . -169.5(2) ?
    C2 C3 C4 C5 . . . . 177.0(2) ?
    C3 C4 C5 C6 . . . . -176.4(2) ?
    C4 C5 C6 C7 . . . . 177.9(2) ?
    C5 C6 C7 C8 . . . . 177.4(2) ?
    C6 C7 C8 C9 . . . . 179.6(2) ?
    C7 C8 C9 C10 . . . . 176.8(3) ?
    O2 C11 C12 C13 . . . . -115.7(3) ?
    O1 C11 C12 C13 . . . . 64.4(3) ?
    C11 C12 C13 C14 . . . . 179.6(2) ?
    C12 C13 C14 C15 . . . . -179.6(2) ?
    C13 C14 C15 C16 . . . . 179.4(2) ?
    C14 C15 C16 C17 . . . . 178.3(2) ?
    C15 C16 C17 C18 . . . . 178.9(2) ?
loop_
    _geom_hbond_atom_site_label_D
    _geom_hbond_atom_site_label_H
    _geom_hbond_atom_site_label_A
    _geom_hbond_site_symmetry_A
    _geom_hbond_distance_DH
    _geom_hbond_distance_HA
    _geom_hbond_distance_DA
    _geom_hbond_angle_DHA
    N1 H1B O1 . 0.930(10)
                        1.890(10)
                                2.788(3) 164(2)
    N1 H1C O1 4_565 0.920(10)
                            1.910(10)
                                    2.821(3) 170(2)
    N1 H1A O2 1_655 0.920(10)
                            1.850(10)
                                    2.768(3) 175(3)
_iucr_refine_instructions_details
;
TITL  cl0901 in P2(1)/c
CELL  0.7107  5.5526  44.489   8.0931  90 100.788  90
ZERR       4  0.0002   0.002   0.0004   0   0.003   0
LATT   1
SYMM  -X, Y+0.50, -Z+0.50
SFAC     C    H    N    O
UNIT    72  156    4    8
SIZE 0.35 0.18 0.02
TEMP -93
L.S. 20
DFIX 0.91 0.01 N1 H1A  N1 H1B  N1 H1C
EQIV $1 X, 0.5-Y, -0.5+Z
EQIV $2 1+X, y, z
EQIV $3 -1-X, -0.5+Y, 2.5-Z
HTAB N1 O1
HTAB N1 O1_$1
HTAB N1 O2_$2
BIND C10 C18_$3
ACTA
CONF
BOND $H
FMAP 2
PLAN -5
SHEL 5.8 0
WGHT    0.064700
FVAR       0.45553
N1    3   0.65119   0.23800   0.64072  11.00000   0.03201   0.03972 =
       0.03687  -0.00321   0.00724   0.00114
H1A   2   0.79782   0.24691   0.63416  11.00000   0.06629
H1B   2   0.55138   0.25183   0.68014  11.00000   0.06154
H1C   2   0.55792   0.23163   0.54110  11.00000   0.08808
C1    1   0.71185   0.21368   0.76818  11.00000   0.03780   0.04238 =
       0.03306  -0.00136   0.00620   0.00473
AFIX  23
H1D   2   0.78759   0.22268   0.87744  11.00000  -1.20000
H1E   2   0.83341   0.19995   0.73317  11.00000  -1.20000
AFIX   0
C2    1   0.49139   0.19602   0.79005  11.00000   0.03540   0.05117 =
       0.04341   0.00589   0.00507  -0.00456
AFIX  23
H2A   2   0.41327   0.18756   0.67989  11.00000  -1.20000
H2B   2   0.37185   0.20973   0.82758  11.00000  -1.20000
AFIX   0
C3    1   0.54970   0.17064   0.91584  11.00000   0.04085   0.05130 =
       0.04109   0.00166   0.00258  -0.00553
AFIX  23
H3A   2   0.59860   0.17933   1.02981  11.00000  -1.20000
H3B   2   0.69139   0.15921   0.89051  11.00000  -1.20000
AFIX   0
C4    1   0.33842   0.14915   0.91626  11.00000   0.04107   0.05986 =
       0.04086   0.01038   0.00237  -0.00438
AFIX  23
H4A   2   0.20023   0.16052   0.94729  11.00000  -1.20000
H4B   2   0.28358   0.14152   0.80039  11.00000  -1.20000
AFIX   0
C5    1   0.39291   0.12252   1.03334  11.00000   0.04340   0.05145 =
       0.04358   0.00778   0.00652  -0.00036
AFIX  23
H5A   2   0.43732   0.12997   1.15035  11.00000  -1.20000
H5B   2   0.53669   0.11166   1.00693  11.00000  -1.20000
AFIX   0
C6    1   0.18044   0.10053   1.02254  11.00000   0.04458   0.04814 =
       0.04493   0.00619   0.00979   0.00085
AFIX  23
H6A   2   0.03857   0.11125   1.05281  11.00000  -1.20000
H6B   2   0.13217   0.09367   0.90460  11.00000  -1.20000
AFIX   0
C7    1   0.23601   0.07341   1.13428  11.00000   0.05052   0.04856 =
       0.05508   0.00832   0.01220   0.00146
AFIX  23
H7A   2   0.29068   0.08030   1.25164  11.00000  -1.20000
H7B   2   0.37366   0.06226   1.10099  11.00000  -1.20000
AFIX   0
C8    1   0.02146   0.05207   1.12870  11.00000   0.05217   0.04498 =
       0.05502   0.00105   0.01586  -0.00449
AFIX  23
H8A   2  -0.11593   0.06327   1.16204  11.00000  -1.20000
H8B   2  -0.03338   0.04530   1.01116  11.00000  -1.20000
AFIX   0
C9    1   0.07449   0.02473   1.23980  11.00000   0.06509   0.05463 =
       0.07785   0.01471   0.02444  -0.00147
AFIX  23
H9A   2   0.13817   0.03146   1.35639  11.00000  -1.20000
H9B   2   0.20526   0.01288   1.20227  11.00000  -1.20000
AFIX   0
C10   1  -0.14511   0.00437   1.24076  11.00000   0.07968   0.05477 =
       0.10102   0.00877   0.03643  -0.00870
AFIX  33
H10A  2  -0.09530  -0.01281   1.31515  11.00000  -1.50000
H10B  2  -0.20755  -0.00287   1.12640  11.00000  -1.50000
H10C  2  -0.27404   0.01565   1.28134  11.00000  -1.50000
AFIX   0
O1    4   0.42443   0.28027   0.81496  11.00000   0.02355   0.05163 =
       0.03898  -0.00119   0.00461   0.00041
O2    4   0.10252   0.26381   0.63268  11.00000   0.03544   0.05487 =
       0.03667  -0.01347   0.00545  -0.00538
C11   1   0.19524   0.27875   0.75976  11.00000   0.03054   0.03527 =
       0.03554   0.01257   0.00898   0.00228
C12   1   0.03198   0.29613   0.85665  11.00000   0.03099   0.03846 =
       0.03732   0.00185   0.00637  -0.00001
AFIX  23
H12A  2   0.06528   0.28910   0.97480  11.00000  -1.20000
H12B  2  -0.14102   0.29127   0.80884  11.00000  -1.20000
AFIX   0
C13   1   0.06285   0.33019   0.85588  11.00000   0.03179   0.03716 =
       0.04006   0.00432   0.00204  -0.00252
AFIX  23
H13A  2   0.23439   0.33538   0.90590  11.00000  -1.20000
H13B  2   0.02961   0.33752   0.73831  11.00000  -1.20000
AFIX   0
C14   1  -0.10812   0.34569   0.95357  11.00000   0.04619   0.02927 =
       0.05772  -0.00081   0.03332  -0.00014
AFIX  23
H14A  2  -0.07421   0.33829   1.06698  11.00000  -1.20000
H14B  2  -0.27319   0.34002   0.90548  11.00000  -1.20000
AFIX   0
C15   1  -0.09434   0.37968   0.95928  11.00000   0.03541   0.04501 =
       0.04425  -0.00173   0.00933   0.00172
AFIX  23
H15A  2   0.07468   0.38576   1.01047  11.00000  -1.20000
H15B  2  -0.12956   0.38754   0.84282  11.00000  -1.20000
AFIX   0
C16   1  -0.27116   0.39376   1.05795  11.00000   0.04365   0.03892 =
       0.05137  -0.00247   0.00698   0.00270
AFIX  23
H16A  2  -0.23937   0.38520   1.17289  11.00000  -1.20000
H16B  2  -0.44006   0.38805   1.00431  11.00000  -1.20000
AFIX   0
C17   1  -0.25764   0.42765   1.07152  11.00000   0.05056   0.04360 =
       0.06230  -0.00659   0.00586   0.00268
AFIX  23
H17A  2  -0.28645   0.43632   0.95684  11.00000  -1.20000
H17B  2  -0.09027   0.43345   1.12797  11.00000  -1.20000
AFIX   0
C18   1  -0.44182   0.44110   1.16830  11.00000   0.06347   0.06130 =
       0.08605  -0.01669   0.01683   0.00913
AFIX  33
H18A  2  -0.42368   0.46302   1.17231  11.00000  -1.50000
H18B  2  -0.41192   0.43307   1.28308  11.00000  -1.50000
H18C  2  -0.60844   0.43588   1.11183  11.00000  -1.50000
AFIX   0
HKLF 4
END
;
