# Supplementary material for: Decyl­ammonium octa­noate
Source: Acta Crystallogr Sect E Struct Rep Online. 2011 Feb 19;67(Pt 3):o655. doi: 10.1107/S1600536811005125 (PMC3052094; doi:10.1107/S1600536811005125)
Supplement: Supplementary file 2 [file e-67-0o655-Isup2.hkl]

# 
# h,k,l, Fc-squared, Fo-squared, sigma(Fo-squared) and status flag 
# 
data_I
_shelx_title '  cl0901 in P2(1)/c' 
_shelx_refln_list_code          4 
_shelx_F_calc_maximum      179.97 
_exptl_crystal_F_000       680.00 
_reflns_d_resolution_high  0.9502 
 
loop_ 
 _symmetry_equiv_pos_as_xyz 
 'x, y, z' 
 '-x, y+1/2, -z+1/2' 
 '-x, -y, -z' 
 'x, -y-1/2, z-1/2' 
 
_cell_length_a     5.5526 
_cell_length_b    44.4890 
_cell_length_c     8.0931 
_cell_angle_alpha  90.000 
_cell_angle_beta  100.788 
_cell_angle_gamma  90.000 
 
_shelx_F_squared_multiplier     1.000 
 
loop_ 
 _refln_index_h 
 _refln_index_k 
 _refln_index_l 
 _refln_F_squared_calc 
 _refln_F_squared_meas 
 _refln_F_squared_sigma 
 _refln_observed_status 
   1   0   0     1056.80      629.83    164.70 o 
   2   0   0      341.08      371.58     11.38 o 
   3   0   0       17.12       11.92      6.83 o 
   4   0   0       29.41       45.30     11.87 o 
   5   0   0       32.31       38.33     11.53 o 
   1   1   0       69.91       60.66     10.79 o 
   2   1   0      810.95      733.40     24.60 o 
   3   1   0      980.80      956.99     29.59 o 
   4   1   0       94.66      106.98      8.42 o 
   5   1   0       37.76       34.24      8.20 o 
   1   2   0     2532.01     1765.11    252.10 o 
   2   2   0      560.23      513.64     19.23 o 
   3   2   0       13.21       14.73      6.58 o 
   4   2   0      128.26      140.22      9.06 o 
   5   2   0       15.68       22.99      8.78 o 
   1   3   0       15.37       22.82      2.35 o 
   2   3   0      912.24      821.96     29.75 o 
   3   3   0      693.51      694.97     20.70 o 
   4   3   0       32.24       36.21      6.84 o 
   5   3   0      250.42      231.80      9.83 o 
   1   4   0      253.90      244.38     11.75 o 
   2   4   0      269.54      262.62     14.65 o 
   3   4   0       32.26       36.97      7.47 o 
   4   4   0       24.79       40.66      6.63 o 
   5   4   0       14.48       23.80      9.13 o 
   1   5   0       14.64       12.31      2.41 o 
   2   5   0     5226.96     4574.01    259.66 o 
   3   5   0      537.83      504.00     14.31 o 
   4   5   0       55.40       63.36      7.83 o 
   5   5   0       84.80       89.02     11.66 o 
   1   6   0      672.06      568.03     11.13 o 
   2   6   0     2133.43     2042.50     53.88 o 
   3   6   0        3.21        9.52      5.76 o 
   4   6   0       15.17       19.26      7.53 o 
   5   6   0       70.96       76.51      7.91 o 
   1   7   0       30.07       27.23      3.18 o 
   2   7   0        1.51        2.63      5.18 o 
   3   7   0       85.12       73.40      4.60 o 
   4   7   0      928.25      972.05     49.26 o 
   5   7   0       28.10       26.14      9.22 o 
   0   8   0        3.00        3.48      2.17 o 
   1   8   0      725.99      710.69     26.40 o 
   2   8   0     1022.71     1036.39     26.70 o 
   3   8   0        7.91        6.46      4.02 o 
   4   8   0     1523.20     1535.19     42.08 o 
   5   8   0       25.43       20.94      8.24 o 
   1   9   0       27.98       36.16      3.82 o 
   2   9   0       21.12       14.47      4.44 o 
   3   9   0        1.05        5.04      6.64 o 
   4   9   0       48.61       49.14      7.66 o 
   5   9   0        0.23       -1.82     14.11 o 
   0  10   0        1.12       11.37      4.44 o 
   1  10   0        7.20        7.02      2.16 o 
   2  10   0      277.90      260.21      9.42 o 
   3  10   0      647.66      670.34     18.44 o 
   4  10   0      290.76      349.25     32.85 o 
   5  10   0       22.04       39.58     11.00 o 
   1  11   0       67.36       64.33      3.10 o 
   2  11   0      420.55      377.98      9.46 o 
   3  11   0     1037.67     1098.06     29.28 o 
   4  11   0      354.69      361.65     15.61 o 
   5  11   0       10.63        9.61      8.96 o 
   0  12   0       16.09       24.57      6.92 o 
   1  12   0      230.61      245.46     10.15 o 
   2  12   0     1319.38     1466.05     33.06 o 
   3  12   0      141.87      143.30      7.46 o 
   4  12   0       50.52       21.80      9.20 o 
   5  12   0       79.96       53.03     11.64 o 
   1  13   0       12.14        6.41      3.88 o 
   2  13   0     3213.67     3448.73     77.78 o 
   3  13   0       24.45       21.53      9.86 o 
   4  13   0      204.75      182.58     10.00 o 
   5  13   0        1.78        0.85     11.41 o 
   0  14   0     1773.81     1784.32     73.93 o 
   1  14   0      293.99      294.83      7.14 o 
   2  14   0     1024.59     1098.22     27.73 o 
   3  14   0        1.22      -10.12     10.12 o 
   4  14   0       44.93       38.45      7.81 o 
   5  14   0       38.64       31.67     11.28 o 
   1  15   0     1047.46     1076.96     42.74 o 
   2  15   0      343.00      338.96     11.85 o 
   3  15   0      107.82       92.76     13.42 o 
   4  15   0      138.20      163.39      9.48 o 
   5  15   0       14.96        0.99     11.27 o 
   0  16   0       50.46       72.16      8.50 o 
   1  16   0      364.63      358.94     16.67 o 
   2  16   0      408.97      416.16     16.71 o 
   3  16   0        1.05       10.30      8.05 o 
   4  16   0        0.87        7.03      7.81 o 
   5  16   0        5.27        5.40     11.05 o 
   1  17   0       49.64       52.40      7.05 o 
   2  17   0      127.23      130.16     11.95 o 
   3  17   0       63.74       56.31     14.16 o 
   4  17   0      124.94      114.64     10.74 o 
   5  17   0        7.69        5.88     17.07 o 
   0  18   0     8410.97     9029.07    359.80 o 
   1  18   0       33.44       45.54      5.97 o 
   2  18   0       42.73       44.89      9.17 o 
   3  18   0       48.74       53.30      6.78 o 
   4  18   0        6.19        6.17      9.06 o 
   5  18   0       62.05       53.66     11.43 o 
   1  19   0       56.65       71.80      4.15 o 
   2  19   0        0.29        3.82      6.48 o 
   3  19   0       44.14       50.06      6.87 o 
   4  19   0       43.69       48.90     13.52 o 
   5  19   0        0.06       -1.48     13.42 o 
   0  20   0      161.72      155.30     10.70 o 
   1  20   0      312.07      350.53     15.32 o 
   2  20   0       19.63       15.46      5.34 o 
   3  20   0       22.00        7.59     10.60 o 
   4  20   0        8.98       19.52     12.30 o 
   5  20   0       19.90        5.44     13.37 o 
   2  21   0       19.16       12.88      9.29 o 
   3  21   0       45.83       35.22      9.62 o 
   4  21   0       55.41       61.04     10.55 o 
   0  22   0     2623.42     2878.19    120.35 o 
   1  22   0      160.67      178.59      7.22 o 
   2  22   0        4.87        7.12      6.83 o 
   3  22   0       73.83       81.85     13.18 o 
   4  22   0       64.36       72.30     21.42 o 
   5  22   0       91.04       72.76     13.18 o 
   1  23   0      224.16      214.27     14.90 o 
   2  23   0      117.98      115.05     11.75 o 
   3  23   0        2.69       -4.99     12.06 o 
   4  23   0        2.01       -9.50     11.99 o 
   5  23   0       11.24       16.14     15.33 o 
   0  24   0       28.53       25.50      6.03 o 
   1  24   0      143.86      150.14     10.55 o 
   2  24   0      192.99      182.22      9.64 o 
   3  24   0       39.92       59.93      9.11 o 
   4  24   0        0.87        2.18     10.61 o 
   1  25   0        7.76       -5.75      7.47 o 
   2  25   0       14.78       12.84      6.42 o 
   3  25   0        4.50       -0.76     10.55 o 
   4  25   0       72.19       58.88     15.00 o 
   0  26   0       96.56       97.42     11.60 o 
   1  26   0       16.40      -11.60     11.60 o 
   2  26   0      200.80      211.49     19.79 o 
   3  26   0       26.77       13.57      9.72 o 
   4  26   0       71.70       60.22     18.43 o 
   1  27   0        5.70       26.17     12.08 o 
   2  27   0      487.87      463.02     33.55 o 
   3  27   0      106.56      120.35     16.24 o 
   4  27   0        0.02       -0.67     11.34 o 
   0  28   0        2.88       13.09     11.08 o 
   1  28   0      147.39      162.15     16.23 o 
   2  28   0     1300.50     1307.39     30.98 o 
   3  28   0        4.41       -1.84     13.35 o 
   4  28   0      114.99      111.99     20.34 o 
   1  29   0       75.36       86.63     13.35 o 
   2  29   0      604.85      621.84     18.93 o 
   3  29   0        1.02       -2.43     10.30 o 
   0  30   0       69.06       88.41     26.29 o 
   1  30   0       44.15       38.36      6.88 o 
   2  30   0        5.34       -7.72      7.72 o 
   3  30   0       64.54       65.96     12.13 o 
   4  30   0       19.61       25.74     13.65 o 
   1  31   0       42.68       43.41     14.14 o 
   2  31   0      896.90      928.17     32.55 o 
   3  31   0       29.32       46.58     12.03 o 
   4  31   0      121.54      117.71     15.61 o 
   0  32   0        4.04       10.03      7.36 o 
   1  32   0      169.58      187.35     17.86 o 
   2  32   0       20.44        9.42     10.69 o 
   3  32   0      168.10      181.26     26.53 o 
   4  32   0      102.96       70.01     23.02 o 
   1  33   0        3.35        8.40      6.97 o 
   2  33   0      469.70      494.61     32.04 o 
   3  33   0       24.19       13.99     17.10 o 
   4  33   0      428.21      396.58     23.28 o 
   0  34   0       28.77       19.95      8.81 o 
   1  34   0      126.34      112.32     13.48 o 
   2  34   0      461.62      515.53     32.14 o 
   3  34   0      158.67      146.15     37.89 o 
   1  35   0       66.05       72.78     16.02 o 
   2  35   0       57.95       69.39     13.05 o 
   3  35   0       49.98       61.95     13.13 o 
   0  36   0        8.98       13.83      9.22 o 
   1  36   0       56.84       61.64     16.66 o 
   2  36   0      192.99      191.43     15.04 o 
   3  36   0       68.60       78.13     20.77 o 
   1  37   0       13.52       22.05      8.72 o 
   2  37   0       81.05       77.33     24.86 o 
   3  37   0       19.67       -8.26     20.68 o 
   0  38   0       27.79        7.59     15.71 o 
   1  38   0      163.60      221.69     16.74 o 
   2  38   0      102.47       73.35     10.38 o 
   3  38   0       93.21       86.92     22.30 o 
   1  39   0      303.13      297.50     15.16 o 
   2  39   0      122.02      100.51     23.14 o 
   3  39   0        2.50       25.84     19.68 o 
   0  40   0      291.37      253.47     21.37 o 
   1  40   0       63.96       56.51     11.03 o 
   2  40   0        8.38       25.07     20.49 o 
   1  41   0       20.91       20.63     10.72 o 
   2  41   0       72.74       79.69     14.57 o 
   0  42   0      289.23      317.11     43.27 o 
   1  42   0        7.05        0.31      8.76 o 
   2  42   0        5.81        5.04      9.20 o 
   1  43   0        8.72       11.87      9.18 o 
   2  43   0       32.17       29.50     14.37 o 
   0  44   0      360.89      322.28     30.87 o 
   1  44   0      125.69      123.42     12.95 o 
   1  45   0        1.18       -4.11     15.17 o 
   0  46   0       73.80       48.57     20.97 o 
   1  46   0       57.37       75.37     22.19 o 
  -5   1   1      830.94      876.10     24.96 o 
  -4   1   1        0.06       -7.50      8.48 o 
  -3   1   1       47.79       43.43      4.97 o 
  -2   1   1       30.62       35.34      5.91 o 
  -1   1   1      469.04      404.01      7.39 o 
   1   1   1     2942.19     2502.33     66.21 o 
   2   1   1      180.19      151.74      4.59 o 
   3   1   1       35.02       36.20      4.39 o 
   4   1   1        6.15       -3.26      6.50 o 
   5   1   1        6.39        2.61     11.89 o 
  -5   2   1      163.30      177.44     11.15 o 
  -4   2   1      130.79      125.39      8.09 o 
  -3   2   1       25.60       23.10      3.29 o 
  -2   2   1       29.95       32.56      2.23 o 
  -1   2   1      489.53      398.42     15.84 o 
   1   2   1    31605.68    27726.29    658.77 o 
   2   2   1      626.17      572.93     11.02 o 
   3   2   1        2.57        0.75      3.83 o 
   4   2   1        0.00        0.27      7.15 o 
  -5   3   1       88.40       93.73     13.97 o 
  -4   3   1       36.45       44.00      7.18 o 
  -3   3   1        1.01        1.23      4.71 o 
  -2   3   1       19.05       20.60      5.08 o 
  -1   3   1     2925.21     2548.46     54.90 o 
   1   3   1    13705.32    12017.37    215.84 o 
   2   3   1      307.84      271.88      8.14 o 
   3   3   1       87.07       80.12      4.17 o 
   4   3   1        9.62        8.21      5.70 o 
   5   3   1        1.49        6.85     11.05 o 
  -5   4   1      787.65      810.06     24.34 o 
  -4   4   1      284.07      327.26     10.38 o 
  -3   4   1       62.64       57.98      3.57 o 
  -2   4   1      141.94      133.48     14.13 o 
  -1   4   1     4848.57     4234.30    127.24 o 
   1   4   1      917.71      841.13     16.50 o 
   2   4   1      517.95      528.86     10.57 o 
   3   4   1        1.08        5.78      3.56 o 
   4   4   1        0.27        2.83      5.97 o 
   5   4   1       71.39      107.50     19.20 o 
  -5   5   1       81.76      118.93     13.75 o 
  -4   5   1      210.51      202.63      8.88 o 
  -3   5   1      402.29      398.41     18.02 o 
  -2   5   1       41.70       49.84     10.65 o 
  -1   5   1       97.64      101.61      4.81 o 
   1   5   1      806.11      676.76     19.88 o 
   2   5   1      275.77      240.87      6.94 o 
   3   5   1      674.89      658.27     13.47 o 
   4   5   1        0.00        3.17      5.78 o 
   5   5   1      434.42      389.69     30.28 o 
  -5   6   1      198.82      194.64     11.28 o 
  -4   6   1        2.40       17.11      6.49 o 
  -3   6   1      480.77      472.33     29.07 o 
  -2   6   1       87.30       97.82      5.40 o 
  -1   6   1    14361.13    12553.51    271.46 o 
   0   6   1     1328.13     1050.94     96.17 o 
   1   6   1      624.86      531.42     10.56 o 
   2   6   1       27.93       36.45      3.09 o 
   3   6   1      115.92      107.15      4.11 o 
   4   6   1        3.04       -1.64      7.14 o 
   5   6   1      122.68       81.90     19.29 o 
  -5   7   1       20.18       19.81      8.88 o 
  -4   7   1       62.61       63.29     12.71 o 
  -3   7   1      242.01      219.53     18.18 o 
  -2   7   1        0.57       -2.11      4.36 o 
  -1   7   1    32388.34    28910.81    627.08 o 
   0   7   1      503.64      438.13     19.66 o 
   1   7   1     1050.74      947.58     25.74 o 
   2   7   1       47.95       47.03      3.76 o 
   3   7   1      404.57      443.68     11.70 o 
   4   7   1        4.99       20.61      7.36 o 
   5   7   1      172.51      163.23     21.01 o 
  -5   8   1      136.33      134.89     10.26 o 
  -4   8   1        3.68        7.96      6.59 o 
  -3   8   1       42.61       51.74      6.29 o 
  -2   8   1        1.80       13.34     12.68 o 
  -1   8   1     3369.93     3168.23     72.82 o 
   0   8   1        0.02       -0.02      2.22 o 
   1   8   1       25.96       24.78      3.03 o 
   2   8   1      256.39      262.17      9.80 o 
   3   8   1      600.12      684.68     20.71 o 
   4   8   1       92.77      110.01      8.30 o 
   5   8   1      277.08      276.27     27.13 o 
  -5   9   1       28.22       44.58     13.23 o 
  -4   9   1      130.99      144.26      9.31 o 
  -3   9   1      543.61      537.72     41.17 o 
  -2   9   1      961.01      839.73     39.40 o 
  -1   9   1     2570.32     2322.87     56.03 o 
   0   9   1      186.35      153.04      8.11 o 
   1   9   1      148.22      132.32      6.78 o 
   2   9   1      104.67      103.15      4.60 o 
   3   9   1      126.37      118.94      5.56 o 
   4   9   1       44.36       57.85     12.16 o 
   5   9   1        6.84       12.42     17.81 o 
  -5  10   1       84.55       81.78      9.87 o 
  -4  10   1      270.44      262.93     27.81 o 
  -3  10   1     3730.25     3942.28     99.90 o 
  -2  10   1     1686.84     1731.33     49.44 o 
  -1  10   1      329.98      320.90      9.62 o 
   0  10   1     3390.13     3141.18     95.14 o 
   1  10   1       27.04       23.12      3.67 o 
   2  10   1      827.85      874.69     20.10 o 
   3  10   1       11.62       19.47      4.51 o 
   4  10   1        1.18        8.33      8.39 o 
  -5  11   1       20.66       14.67     11.48 o 
  -4  11   1       64.19       60.87     14.87 o 
  -3  11   1     1777.85     1932.70     52.12 o 
  -2  11   1       11.46       20.91      4.50 o 
  -1  11   1     5566.74     5270.15    114.08 o 
   0  11   1       51.64       46.68      4.92 o 
   1  11   1      319.81      312.37      8.33 o 
   2  11   1        0.48        2.60      4.53 o 
   3  11   1        0.98        0.39      6.40 o 
   4  11   1      165.40      143.46     13.83 o 
   5  11   1        4.51       17.91     17.91 o 
  -5  12   1       21.09       23.39     11.63 o 
  -4  12   1       52.29       59.81     11.83 o 
  -3  12   1     1426.95     1617.68     41.89 o 
  -2  12   1      206.90      224.55      7.30 o 
  -1  12   1      530.55      549.94     16.53 o 
   0  12   1       41.35       48.48      4.66 o 
   1  12   1      364.55      348.10     23.69 o 
   2  12   1       40.56       42.18      6.02 o 
   3  12   1       55.67       71.94      6.32 o 
   4  12   1      289.78      305.02     24.35 o 
   5  12   1        5.34       20.68     17.96 o 
  -5  13   1        4.64        7.16     19.01 o 
  -4  13   1       32.93       38.86      7.78 o 
  -3  13   1        2.81       18.81     12.06 o 
  -2  13   1      550.13      529.77     23.43 o 
  -1  13   1     2461.26     2311.22     53.51 o 
   0  13   1        6.04        4.68      3.27 o 
   1  13   1       15.74       17.16      4.29 o 
   2  13   1        0.28        7.60      4.45 o 
   3  13   1       15.52       36.43     10.75 o 
   4  13   1       78.28       84.12      8.13 o 
   5  13   1      110.29      119.53     20.25 o 
  -5  14   1        7.22      -13.93     15.47 o 
  -4  14   1      118.65      108.77      8.93 o 
  -3  14   1      470.50      438.29     19.41 o 
  -2  14   1      172.89      197.06      9.65 o 
  -1  14   1      254.08      269.04      7.12 o 
   0  14   1     2175.57     2217.70     51.39 o 
   1  14   1      164.29      138.06      7.90 o 
   2  14   1      724.24      717.83     19.68 o 
   3  14   1     1231.21     1221.88     34.80 o 
   4  14   1       56.14       46.40      7.81 o 
   5  14   1      194.77      187.73     22.06 o 
  -5  15   1       14.86       29.96     11.45 o 
  -4  15   1       23.89       27.51     12.27 o 
  -3  15   1       62.49       59.76      4.90 o 
  -2  15   1      792.21      811.26     20.34 o 
  -1  15   1     2812.32     2761.01     72.64 o 
   0  15   1       39.57       50.53      4.18 o 
   1  15   1      115.36      121.02      9.24 o 
   2  15   1       42.15       41.66      4.38 o 
   3  15   1     1221.42     1213.30     33.74 o 
   4  15   1        1.17        2.95      9.76 o 
   5  15   1       11.39       55.40     18.67 o 
  -5  16   1        7.59       21.09     10.92 o 
  -4  16   1       51.46       57.18      8.21 o 
  -3  16   1      192.11      158.92      9.72 o 
  -2  16   1        3.35        4.03      5.78 o 
  -1  16   1       14.26       12.03      3.79 o 
   0  16   1       59.71       67.08      8.67 o 
   1  16   1      584.69      591.61     18.17 o 
   2  16   1      498.48      485.73     35.47 o 
   3  16   1       10.17        9.83      7.68 o 
   4  16   1       34.53       41.28      7.95 o 
   5  16   1      127.51      122.64     19.91 o 
  -5  17   1       12.08       26.00     11.29 o 
  -4  17   1        0.07       -7.90      8.12 o 
  -3  17   1       31.12       34.32      8.32 o 
  -2  17   1       14.78       14.64      4.34 o 
  -1  17   1      864.38      840.45     24.41 o 
   0  17   1        0.32        0.25      4.00 o 
   1  17   1        7.77        8.87      4.31 o 
   2  17   1     1415.84     1361.82     53.80 o 
   3  17   1      321.75      312.32      9.65 o 
   4  17   1        1.05       -8.06      9.69 o 
   5  17   1       39.91       12.13     18.20 o 
  -5  18   1      194.67      171.04     14.16 o 
  -4  18   1       65.09       75.03     20.75 o 
  -3  18   1      170.08      175.76     15.93 o 
  -2  18   1      115.42      117.58      5.02 o 
  -1  18   1        4.07        5.11      7.12 o 
   0  18   1      233.40      265.51      8.34 o 
   1  18   1      619.68      618.20     34.86 o 
   2  18   1      424.19      445.09     20.49 o 
   3  18   1        1.64        8.47      8.44 o 
   4  18   1        5.49       -3.35      7.42 o 
   5  18   1       19.76        1.67     18.24 o 
  -5  19   1      243.86      267.77     23.97 o 
  -4  19   1       13.73       19.17     16.55 o 
  -3  19   1        0.13        2.40      6.54 o 
  -2  19   1      866.96      859.80     45.08 o 
  -1  19   1      644.43      691.19     21.39 o 
   0  19   1      206.00      233.69      9.28 o 
   1  19   1       78.16       78.67      9.60 o 
   2  19   1       87.35       88.66      6.05 o 
   3  19   1      190.21      203.30     30.66 o 
   4  19   1       60.94       78.61     16.67 o 
   5  19   1       20.30      -17.72     18.29 o 
  -5  20   1       43.37       29.13     18.63 o 
  -4  20   1        1.50      -13.71     13.71 o 
  -3  20   1      147.94      149.89     10.54 o 
  -2  20   1       22.16       20.16      6.92 o 
   0  20   1      387.17      434.88     12.06 o 
   1  20   1       39.21       31.86      4.86 o 
   2  20   1      133.44      135.81      8.87 o 
   3  20   1       86.57       79.62      9.07 o 
   4  20   1       18.85       34.21      9.99 o 
  -5  21   1      354.20      310.18     24.26 o 
  -4  21   1       35.31       32.50     10.80 o 
  -3  21   1        7.01        8.32      8.44 o 
  -2  21   1       51.67       65.04     10.17 o 
  -1  21   1      110.67      128.94     11.27 o 
   0  21   1     1149.50     1241.16     27.13 o 
   1  21   1     5219.25     5793.88    171.11 o 
   2  21   1        8.53        6.09      9.72 o 
   3  21   1       35.26       32.99      8.87 o 
   4  21   1       37.77       25.20     25.69 o 
  -4  22   1        0.56       10.80      9.86 o 
  -3  22   1      122.53      120.99     11.15 o 
  -2  22   1       83.85       75.91      7.10 o 
  -1  22   1        1.09       -5.62      5.62 o 
   0  22   1     1023.66     1036.32     41.41 o 
   1  22   1     3456.02     3753.56    109.28 o 
   2  22   1       42.19       35.32     11.13 o 
   3  22   1      141.38      126.27     14.61 o 
   4  22   1        7.04       -1.12      9.77 o 
  -5  23   1       32.82       38.41     12.68 o 
  -4  23   1       31.34       32.10     10.97 o 
  -3  23   1       16.95       20.97     12.99 o 
  -2  23   1      397.48      349.15     22.16 o 
  -1  23   1      100.42      107.08      6.09 o 
   0  23   1      269.14      280.55     13.33 o 
   1  23   1       63.09       76.55     12.03 o 
   2  23   1      102.41      124.98     11.70 o 
   3  23   1       25.56       39.40     12.80 o 
   4  23   1      136.94      118.96     11.65 o 
  -5  24   1      100.61       86.92     16.48 o 
  -4  24   1       33.58       47.69     11.20 o 
  -3  24   1       41.78       55.35     13.99 o 
  -2  24   1        3.08        2.15      9.74 o 
  -1  24   1      219.10      248.23     10.87 o 
   0  24   1      324.42      358.79     17.67 o 
   1  24   1     3268.90     3311.77    141.41 o 
   2  24   1       12.64       14.17     10.51 o 
   3  24   1      117.38      126.15     10.62 o 
   4  24   1       11.54       24.59     16.76 o 
  -4  25   1      271.58      281.67     22.21 o 
  -3  25   1       64.39       49.73     10.35 o 
  -2  25   1        0.64        7.57      5.83 o 
  -1  25   1      980.50     1164.99     30.08 o 
   0  25   1       91.22       96.95      7.88 o 
   1  25   1      156.45      151.37     21.04 o 
   2  25   1       11.56       -8.64     13.23 o 
   3  25   1        5.07       14.69      8.26 o 
   4  25   1      121.62      127.65     19.34 o 
  -4  26   1       21.64       21.97     14.66 o 
  -3  26   1       86.50      107.74     16.05 o 
  -2  26   1       24.96       42.84      9.41 o 
  -1  26   1      773.40      886.07     40.07 o 
   0  26   1        1.60        0.17      5.69 o 
   1  26   1      377.63      390.98     15.74 o 
   2  26   1        0.01        4.71     12.70 o 
   3  26   1      749.20      760.57     43.08 o 
  -4  27   1      260.94      217.95     27.91 o 
  -3  27   1      136.90      148.94     18.86 o 
  -2  27   1       85.68       88.84      6.74 o 
  -1  27   1        0.49        2.63      7.18 o 
   0  27   1      101.84       96.99     13.18 o 
   1  27   1        3.84        2.51      5.41 o 
   2  27   1       27.20       34.34      7.15 o 
   3  27   1      831.77      807.17     53.18 o 
  -4  28   1      132.41      120.02     13.32 o 
  -3  28   1      344.66      343.42     16.14 o 
  -2  28   1      182.63      206.21     14.11 o 
  -1  28   1      712.74      872.22     41.55 o 
   0  28   1      135.77      112.50      8.94 o 
   1  28   1      515.10      512.73     22.15 o 
   2  28   1       11.96       32.83     12.67 o 
   3  28   1        0.05       -6.23     10.38 o 
   4  28   1       35.82       36.63     18.05 o 
  -4  29   1       19.83       16.71     17.81 o 
  -3  29   1      431.21      421.25     18.20 o 
  -2  29   1       28.41       33.43     12.61 o 
  -1  29   1      139.45      170.01     16.38 o 
   0  29   1        3.32       -1.74     12.01 o 
   1  29   1       22.24       11.03     13.04 o 
   2  29   1        4.34        4.06     13.71 o 
   3  29   1      453.66      452.45     17.40 o 
   4  29   1      391.74      390.99     21.60 o 
  -4  30   1        6.78        8.64     12.07 o 
  -3  30   1      102.82      107.88     17.91 o 
  -2  30   1      198.22      164.90     16.19 o 
  -1  30   1        8.89        3.06     12.18 o 
   0  30   1       60.21       75.37      8.89 o 
   1  30   1      166.18      171.88     16.76 o 
   2  30   1        7.95       21.46      8.58 o 
   3  30   1      633.30      652.57     27.08 o 
   4  30   1        7.99        9.84     19.68 o 
  -4  31   1       84.42       86.73     14.48 o 
  -3  31   1        2.19        3.15     17.81 o 
  -2  31   1       61.08       84.48     17.05 o 
  -1  31   1       20.83       24.31      8.55 o 
   0  31   1        0.41       -2.32      7.79 o 
   1  31   1       22.90       16.09     14.09 o 
   2  31   1        3.87        0.98      7.30 o 
   3  31   1        2.07       -9.26     17.48 o 
   4  31   1       51.78       35.79     13.89 o 
  -4  32   1        5.76        2.63     19.01 o 
  -3  32   1      418.36      430.88     15.80 o 
  -2  32   1      392.92      417.63     27.99 o 
  -1  32   1       81.57       83.33     16.28 o 
   0  32   1       15.85       24.62      6.23 o 
   1  32   1       42.82       45.88     11.08 o 
   2  32   1      137.55      137.59     10.12 o 
   3  32   1      169.35      153.84     18.82 o 
   4  32   1       69.08       55.61     23.57 o 
  -4  33   1        8.24       -2.91     11.22 o 
  -3  33   1      126.02      135.86     11.11 o 
  -2  33   1      382.73      425.75     29.56 o 
  -1  33   1      138.69      152.49     17.91 o 
   0  33   1        5.75        8.41      7.54 o 
   1  33   1        0.01       -3.63     14.14 o 
   2  33   1        2.43       -9.46     15.23 o 
   3  33   1       68.76       48.72     13.82 o 
  -4  34   1       12.15       33.43     15.41 o 
  -3  34   1      669.34      711.14     45.70 o 
  -2  34   1       10.25       20.91     23.69 o 
  -1  34   1      511.27      547.29     30.37 o 
   0  34   1       45.28       36.60     14.64 o 
   1  34   1        0.07        1.23     10.44 o 
   2  34   1       16.12       25.63     12.34 o 
   3  34   1        9.69        8.87     12.74 o 
  -3  35   1      144.76      156.16     23.16 o 
  -2  35   1       39.39       15.95     15.95 o 
  -1  35   1      264.12      293.13     22.73 o 
   0  35   1        0.66       -3.46      7.53 o 
   1  35   1        7.01       24.93      9.61 o 
   2  35   1       24.11       22.66      8.80 o 
   3  35   1       83.32       95.03     14.88 o 
  -3  36   1        0.82      -19.29     20.34 o 
  -2  36   1        3.54       11.99     11.28 o 
  -1  36   1      245.28      279.04     23.21 o 
   0  36   1        1.28       -1.78      9.67 o 
   1  36   1        0.01       -9.05      9.05 o 
   2  36   1      114.68      101.10     18.86 o 
   3  36   1      137.58      121.52     18.97 o 
  -3  37   1        0.00       -8.52     13.00 o 
  -2  37   1        4.05       18.53     17.00 o 
  -1  37   1      674.08      738.26     29.37 o 
   0  37   1       20.52       13.82      7.23 o 
   1  37   1       48.51       49.84      9.52 o 
   2  37   1      125.54      103.65      8.93 o 
   3  37   1        1.15       -1.07     16.83 o 
  -3  38   1        7.13       31.28     21.39 o 
  -2  38   1        0.06       -3.10     19.05 o 
  -1  38   1      171.02      178.58     22.47 o 
   0  38   1       24.28       19.75      7.84 o 
   1  38   1      237.51      182.36     12.63 o 
   2  38   1       35.90       35.07     12.33 o 
   3  38   1       27.80       34.72     21.06 o 
  -3  39   1        1.87      110.56     42.84 o 
  -2  39   1       22.72      -19.05     19.58 o 
  -1  39   1        4.58        4.25      8.23 o 
   0  39   1       23.31       37.23     10.31 o 
   1  39   1       28.73       44.24     10.65 o 
   2  39   1       13.32       13.31     10.70 o 
  -3  40   1        3.77      -13.91     16.26 o 
  -2  40   1        7.34       18.00     20.11 o 
  -1  40   1        0.22       -8.16      8.16 o 
   0  40   1        0.04        4.11      8.27 o 
   1  40   1       32.93       41.62     10.72 o 
   2  40   1        9.24       -7.17     15.57 o 
  -2  41   1        6.12       -1.05     20.11 o 
  -1  41   1        9.49       20.59     10.73 o 
   0  41   1       77.76       89.35      9.10 o 
   1  41   1      183.29      177.00     13.10 o 
   2  41   1        4.54      -19.23     22.76 o 
  -2  42   1        3.99       14.60     13.03 o 
  -1  42   1        0.03        3.43     10.08 o 
   0  42   1       79.77       71.62     14.07 o 
   1  42   1      113.41      102.61     12.28 o 
   2  42   1        9.31       22.36     15.35 o 
  -2  43   1        5.76       15.37     13.01 o 
  -1  43   1        0.02      -13.84     13.84 o 
   0  43   1        2.99       13.54     11.19 o 
   1  43   1       19.96        8.51     11.76 o 
   2  43   1        1.69       -4.88     18.78 o 
  -1  44   1        0.81       10.36     10.34 o 
   0  44   1        9.22        3.98     14.29 o 
   1  44   1       73.17       56.50     21.92 o 
  -1  45   1        1.76       14.85     15.57 o 
   0  45   1       68.78       59.16     10.04 o 
   1  45   1        0.77       21.46     23.93 o 
   0  46   1      175.90      145.38     11.36 o 
  -5   0   2       32.50       45.82     11.95 o 
  -4   0   2      156.02      153.99     11.39 o 
  -3   0   2      180.55      174.47      9.76 o 
  -2   0   2     1364.88     1260.03     39.30 o 
  -1   0   2      179.92      144.86      5.92 o 
   0   0   2      688.42      640.65     22.55 o 
   1   0   2      787.59      801.48     15.64 o 
   2   0   2     2860.28     2727.26    179.95 o 
   3   0   2       39.13       32.70      6.47 o 
   4   0   2       14.66       21.44     10.98 o 
  -5   1   2       95.92       83.40     10.26 o 
  -4   1   2      279.13      297.04     10.11 o 
  -3   1   2      549.01      588.30     14.62 o 
  -2   1   2      238.92      265.31      6.94 o 
  -1   1   2      321.68      341.46     14.83 o 
   0   1   2      302.69      292.17      6.84 o 
   1   1   2       78.65       77.49      4.20 o 
   2   1   2     1622.60     1673.43     32.91 o 
   3   1   2      207.81      192.01      6.17 o 
   4   1   2        0.02        7.61      9.45 o 
   5   1   2      128.40       92.84     19.05 o 
  -5   2   2       44.89       35.94     10.41 o 
  -4   2   2      252.28      267.93     10.58 o 
  -3   2   2       39.35       45.89      4.99 o 
  -2   2   2     2214.87     2130.01     46.38 o 
  -1   2   2      353.86      322.09     11.38 o 
   0   2   2     1023.12      940.01     17.07 o 
   1   2   2     1549.25     1403.09     24.89 o 
   2   2   2      236.60      223.59      5.17 o 
   3   2   2       26.44       40.35      4.48 o 
   4   2   2       38.68       46.62      8.51 o 
   5   2   2        2.77       28.36     12.47 o 
  -5   3   2      385.21      399.93     12.82 o 
  -4   3   2     3717.57     3947.77     93.88 o 
  -3   3   2      399.77      413.43     11.08 o 
  -2   3   2      237.68      235.43      7.37 o 
  -1   3   2      213.90      223.32     10.93 o 
   0   3   2     3985.52     3589.73     64.56 o 
   1   3   2      346.08      399.33      6.49 o 
   2   3   2       13.98       15.24      2.47 o 
   3   3   2      260.73      241.31      6.97 o 
   4   3   2        3.16       17.34      6.97 o 
   5   3   2       76.59      100.29     19.15 o 
  -5   4   2        8.20       15.24      9.70 o 
  -4   4   2      844.51      887.78     32.43 o 
  -3   4   2        6.50        8.99      4.68 o 
  -2   4   2     1562.58     1504.24     31.68 o 
  -1   4   2      417.84      332.66     16.76 o 
   0   4   2    28109.37    26102.98    489.64 o 
   1   4   2        9.04        9.65      1.76 o 
   2   4   2      367.80      371.41      9.28 o 
   3   4   2      465.35      423.02     22.56 o 
   4   4   2       11.76       10.30      6.68 o 
   5   4   2        0.08       11.18     17.57 o 
  -5   5   2      127.54      122.49     10.28 o 
  -4   5   2      129.65      153.46     11.71 o 
  -3   5   2        4.99        7.41      5.58 o 
  -2   5   2        0.03        2.14      3.07 o 
  -1   5   2      985.89      956.80     27.74 o 
   0   5   2    19966.26    18328.71    314.80 o 
   1   5   2      191.36      188.19      6.34 o 
   2   5   2      160.86      155.65      5.64 o 
   3   5   2      236.01      232.54      6.48 o 
   4   5   2        0.85        4.03      9.56 o 
   5   5   2       67.94       85.39     18.72 o 
  -5   6   2        2.71       20.44     15.47 o 
  -4   6   2      381.23      389.65     18.34 o 
  -3   6   2       13.90       10.47      4.65 o 
  -2   6   2     1493.10     1376.27     26.81 o 
  -1   6   2     1013.94     1054.21     19.96 o 
   0   6   2      279.46      267.36      8.53 o 
   1   6   2      747.36      718.34     18.00 o 
   2   6   2     1881.42     1833.00     41.15 o 
   3   6   2       33.83       32.29      3.74 o 
   4   6   2       26.11       28.67      7.29 o 
   5   6   2        1.94       26.74     17.14 o 
  -5   7   2       64.59       61.98     13.00 o 
  -4   7   2       12.78       17.72      9.37 o 
  -3   7   2      184.81      177.84      6.99 o 
  -2   7   2      261.93      292.60      7.79 o 
  -1   7   2      137.61      137.62      4.01 o 
   0   7   2     6403.58     6087.89    108.66 o 
   1   7   2        6.06       12.41      4.18 o 
   2   7   2        0.01        3.35      3.99 o 
   3   7   2      239.69      236.39      9.57 o 
   4   7   2       31.55       21.72      7.57 o 
   5   7   2       59.46       57.98     18.29 o 
  -5   8   2       15.17       27.79     11.64 o 
  -4   8   2       35.40       48.32      7.05 o 
  -3   8   2      810.90      809.74     21.85 o 
  -2   8   2     3881.78     4100.50     87.15 o 
  -1   8   2      685.72      640.93     13.05 o 
   0   8   2     1151.48     1090.91     22.55 o 
   1   8   2      226.65      232.21      7.13 o 
   2   8   2      274.09      284.08      7.15 o 
   3   8   2      420.76      419.57     11.07 o 
   4   8   2       19.84       17.39      8.08 o 
   5   8   2       55.45       52.25     20.49 o 
  -5   9   2        0.25       19.01      9.02 o 
  -4   9   2        0.27       10.17      6.50 o 
  -3   9   2      206.53      221.16     15.86 o 
  -2   9   2     6649.82     7184.54    211.48 o 
  -1   9   2       55.86       67.78      6.84 o 
   0   9   2      577.40      538.59     12.78 o 
   1   9   2       21.91       20.94      4.93 o 
   2   9   2        2.06       11.72      3.50 o 
   3   9   2       10.50       14.82      3.74 o 
   4   9   2       88.60       61.85     18.34 o 
   5   9   2        1.02        4.87     17.29 o 
  -5  10   2       17.05       25.84     11.03 o 
  -4  10   2        2.37       11.35      7.71 o 
  -3  10   2        6.89       11.16      7.21 o 
  -2  10   2      886.86      834.60     20.41 o 
  -1  10   2       19.14        9.92      6.33 o 
   0  10   2      914.39      906.83     17.70 o 
   1  10   2        0.02       -1.39      2.81 o 
   2  10   2      402.91      399.68      8.90 o 
   3  10   2      100.17      104.86      6.48 o 
   4  10   2        1.34        5.62      8.60 o 
   5  10   2      212.44      218.87     22.40 o 
  -5  11   2        0.57        2.79     10.80 o 
  -4  11   2       25.80       28.30      7.51 o 
  -3  11   2      144.17      142.88      7.81 o 
  -2  11   2      360.87      423.76     26.36 o 
  -1  11   2      591.32      625.66     19.16 o 
   0  11   2     2701.04     2558.87     53.75 o 
   1  11   2        2.77        1.88      2.88 o 
   2  11   2        8.71       10.58      3.56 o 
   3  11   2       69.71       76.86      5.93 o 
   4  11   2       16.10       19.45     11.75 o 
   5  11   2       22.98       29.90     17.96 o 
  -5  12   2       44.14       28.93     11.22 o 
  -4  12   2        3.10        4.44      8.81 o 
  -3  12   2        1.93       -5.38      6.14 o 
  -2  12   2      123.64      155.09      5.79 o 
  -1  12   2      728.60      743.63     18.22 o 
   0  12   2      470.93      470.24     14.97 o 
   1  12   2      298.30      327.91      8.51 o 
   2  12   2       54.67       59.09      5.38 o 
   3  12   2      126.96      132.19     10.50 o 
   4  12   2      520.12      477.34     28.44 o 
   5  12   2       37.43       44.70     18.53 o 
  -5  13   2       12.15       25.79     14.61 o 
  -4  13   2       56.36       63.08      8.38 o 
  -3  13   2      129.99      113.00      6.68 o 
  -2  13   2      892.02      902.96     32.73 o 
  -1  13   2        1.35       -3.84      3.84 o 
   0  13   2       55.39       45.60      6.11 o 
   1  13   2        4.52        9.20      3.11 o 
   2  13   2        3.96        2.22      3.82 o 
   3  13   2        0.06        0.86      4.77 o 
   4  13   2      382.93      393.80     27.51 o 
   5  13   2       24.54       -3.82     17.48 o 
  -5  14   2       86.78       95.08     16.52 o 
  -4  14   2       29.26       28.70     11.63 o 
  -3  14   2       37.74       22.32      5.71 o 
  -2  14   2      322.14      325.11     12.71 o 
  -1  14   2      182.18      203.24      6.97 o 
   0  14   2     3741.14     3816.67    399.32 o 
   1  14   2      155.41      153.27      5.78 o 
   2  14   2       20.52       20.27      5.79 o 
   3  14   2      751.91      742.06     19.42 o 
   4  14   2      107.67      129.85     17.67 o 
   5  14   2       13.06      -12.03     17.53 o 
  -5  15   2       11.11        7.87      9.24 o 
  -4  15   2       44.42       47.09     14.09 o 
  -3  15   2        3.41        4.22      6.40 o 
  -2  15   2       86.79       92.22     12.32 o 
  -1  15   2      502.06      559.20     13.31 o 
   0  15   2     4051.80     4179.50     95.14 o 
   1  15   2       17.70       14.55     10.22 o 
   2  15   2       62.15       60.83      6.79 o 
   3  15   2      581.91      572.38     15.49 o 
   5  15   2       26.22       10.98     18.15 o 
  -5  16   2       79.73       96.77     10.69 o 
  -4  16   2        0.04       -7.97      9.74 o 
  -3  16   2      622.44      598.25     21.80 o 
  -2  16   2      104.81      115.33      5.85 o 
  -1  16   2        6.49       12.87      5.39 o 
   0  16   2      156.87      175.43      7.67 o 
   1  16   2      164.11      167.57      7.99 o 
   2  16   2       14.51        9.87      6.55 o 
   3  16   2        1.76       -5.62      6.99 o 
   4  16   2        0.27       16.11      9.56 o 
  -5  17   2        0.93        9.77      9.63 o 
  -4  17   2       29.14       58.12     14.57 o 
  -3  17   2      352.43      350.29     12.37 o 
  -2  17   2        8.90       18.75      4.41 o 
  -1  17   2      343.57      313.33     13.03 o 
   0  17   2     2602.35     2852.78    118.91 o 
   1  17   2      120.86      133.24      8.41 o 
   2  17   2      271.66      231.33     15.23 o 
   3  17   2       69.69       68.00      6.91 o 
   4  17   2      178.25      163.67     18.74 o 
  -5  18   2      210.75      211.00     41.26 o 
  -4  18   2      110.45      138.35     17.05 o 
  -3  18   2        1.51       -0.48     11.37 o 
  -2  18   2      253.11      253.28      9.05 o 
  -1  18   2        1.45        1.06      5.20 o 
   0  18   2      141.82      189.93     12.61 o 
   1  18   2       12.84       11.98      3.79 o 
   2  18   2      136.43      143.74     10.91 o 
   3  18   2        1.94       21.01     13.28 o 
  -5  19   2        3.18        7.16     14.37 o 
  -4  19   2        0.01       -5.78     14.52 o 
  -3  19   2       58.32       72.24     10.31 o 
  -2  19   2       13.20       26.16      6.24 o 
  -1  19   2      395.39      405.60     13.10 o 
   0  19   2       54.19       83.16      9.93 o 
   1  19   2      195.70      205.11      9.60 o 
   2  19   2      231.02      254.92     16.28 o 
   3  19   2       16.58        4.44     11.65 o 
   4  19   2      103.45       88.04     12.01 o 
  -5  20   2       14.26      -15.09     15.40 o 
  -4  20   2        1.58       14.11     10.65 o 
  -3  20   2        7.27        4.54      7.21 o 
  -2  20   2       26.54       13.45      5.35 o 
  -1  20   2       13.94       18.45     12.68 o 
   0  20   2      136.52      154.08      7.84 o 
   1  20   2      804.41      856.99     42.46 o 
   2  20   2      523.00      551.83     27.84 o 
   3  20   2        4.50       12.11      9.26 o 
   4  20   2        1.16       21.25     10.67 o 
  -5  21   2       28.53        2.72     19.15 o 
  -4  21   2      230.58      217.28     14.27 o 
  -3  21   2       78.70      101.48     14.42 o 
  -2  21   2        4.37       -5.34      6.43 o 
  -1  21   2      601.01      604.31     34.29 o 
   0  21   2       38.15       33.94      5.07 o 
   1  21   2       18.16        9.50     10.03 o 
   2  21   2        9.52       -3.58     11.18 o 
   3  21   2       13.81       15.91      9.67 o 
   4  21   2       54.89       70.33     11.49 o 
  -5  22   2       16.11       34.24     15.71 o 
  -4  22   2      159.57      133.72     14.28 o 
  -3  22   2       15.87       17.72      9.30 o 
  -2  22   2      245.78      257.95     12.54 o 
  -1  22   2        2.59        0.63      6.04 o 
   0  22   2      359.05      353.81     10.67 o 
   1  22   2        0.03        2.60     10.89 o 
   2  22   2       27.77       32.26      7.82 o 
   3  22   2       19.27       28.47     15.16 o 
   4  22   2        3.53       -4.58     15.23 o 
  -5  23   2        7.52        0.64     12.64 o 
  -4  23   2       17.43       15.56     11.86 o 
  -3  23   2        2.38       -7.96      9.31 o 
  -2  23   2       59.97       66.30      6.83 o 
  -1  23   2      281.43      285.62     11.28 o 
   0  23   2      657.61      701.86     22.07 o 
   1  23   2      691.22      665.82     36.99 o 
   2  23   2     1470.56     1445.28    106.23 o 
   3  23   2       76.08       58.07     13.47 o 
   4  23   2        6.10      -15.76     15.76 o 
  -4  24   2      116.41      110.25     25.24 o 
  -3  24   2       51.82       75.24     33.29 o 
  -2  24   2       29.90       33.00      7.43 o 
  -1  24   2        1.33        0.83      8.91 o 
   0  24   2        6.21        3.84      8.88 o 
   1  24   2      136.38      156.84      9.48 o 
   2  24   2     1552.09     1554.55     64.40 o 
   3  24   2        1.26       -1.43      8.32 o 
   4  24   2        3.53        6.11     11.70 o 
  -4  25   2       69.84       51.90     11.95 o 
  -3  25   2       39.78       49.85     18.10 o 
  -2  25   2        0.04      -12.23     12.23 o 
  -1  25   2      636.12      663.96     29.18 o 
   0  25   2      640.47      649.47     17.57 o 
   1  25   2      158.65      170.35     13.02 o 
   2  25   2       93.01       88.17     10.80 o 
   3  25   2       11.58       16.35      8.18 o 
   4  25   2       11.36       15.09     12.12 o 
  -4  26   2        2.15       18.10     21.35 o 
  -3  26   2      597.49      620.59     24.14 o 
  -2  26   2      345.22      319.25     16.88 o 
  -1  26   2      111.09      115.81     11.89 o 
   0  26   2      356.74      352.68     11.37 o 
   1  26   2        7.78       -3.82      8.41 o 
   2  26   2      290.94      304.37     14.79 o 
   3  26   2        0.24        3.48      8.51 o 
   4  26   2       32.65       25.92     12.49 o 
  -4  27   2        1.58        3.87     14.42 o 
  -3  27   2       37.24       47.02     11.19 o 
  -2  27   2      385.19      420.00     17.38 o 
  -1  27   2       17.41       29.70     10.79 o 
   0  27   2       58.62       59.32      8.32 o 
   1  27   2        1.82       18.10     13.56 o 
   2  27   2        4.62        8.94      8.35 o 
   3  27   2       54.75       60.00      9.29 o 
   4  27   2       40.06       51.39     17.57 o 
  -4  28   2       22.40       12.51     15.38 o 
  -3  28   2       64.33       46.70     10.65 o 
  -2  28   2       10.44       19.86      7.01 o 
  -1  28   2      203.38      221.03     11.74 o 
   0  28   2       20.25       15.71     11.18 o 
   1  28   2       48.40       55.59      6.52 o 
   2  28   2       51.14       47.09     14.71 o 
   3  28   2       31.58       34.42     12.09 o 
   4  28   2      143.15      131.89     14.83 o 
  -4  29   2       14.31       16.06     12.11 o 
  -3  29   2       13.23       -1.00     14.37 o 
  -1  29   2      100.25       95.52      9.50 o 
   0  29   2       91.31       99.52     13.28 o 
   1  29   2       11.50        1.76     16.21 o 
   2  29   2        0.57        5.06     14.66 o 
   3  29   2        2.26        3.70      9.17 o 
   4  29   2      411.40      370.69     30.13 o 
  -4  30   2       13.77        9.79     12.33 o 
  -3  30   2        8.88        0.48     13.85 o 
  -2  30   2      595.78      619.31     29.32 o 
  -1  30   2       69.87       64.33     15.33 o 
   0  30   2        2.82       13.71     12.18 o 
   1  30   2       30.77       22.21      9.88 o 
   2  30   2       46.90       39.47      8.15 o 
   3  30   2        6.01       -9.64      9.64 o 
  -4  31   2        6.95       10.75     10.11 o 
  -3  31   2      188.59      182.53     19.53 o 
  -2  31   2     2141.86     2286.47     63.62 o 
  -1  31   2       14.14       13.62     10.72 o 
   0  31   2      229.79      276.61     19.10 o 
   1  31   2        0.52       -8.69     12.80 o 
   2  31   2       15.63        2.62     10.12 o 
   3  31   2       45.19       67.49     12.99 o 
  -4  32   2       30.53       21.28     23.06 o 
  -3  32   2        0.52       11.08     16.86 o 
  -2  32   2        1.84       -7.26     16.57 o 
  -1  32   2      149.48      172.07     16.96 o 
   0  32   2       53.06       45.43     10.58 o 
   1  32   2       48.98       52.17     12.27 o 
   2  32   2       20.69       25.05     11.55 o 
   3  32   2       54.19       57.21     19.44 o 
  -4  33   2        9.57       19.29     13.42 o 
  -3  33   2       10.29      -18.96     18.96 o 
  -2  33   2       73.56      125.31     19.25 o 
  -1  33   2        3.38       -6.36      7.82 o 
   0  33   2       31.59       22.36     11.45 o 
   1  33   2        0.91        1.83     19.34 o 
   2  33   2       12.24       13.26      9.09 o 
   3  33   2        2.34       12.27     17.86 o 
  -3  34   2        0.42       -8.41     17.91 o 
  -2  34   2      154.60      150.81     16.14 o 
  -1  34   2      100.33       92.67     22.64 o 
   0  34   2        8.45       11.69     10.79 o 
   1  34   2       44.77        7.12     11.02 o 
   2  34   2        0.28       -8.74     12.51 o 
   3  34   2       33.42       11.93     14.30 o 
  -3  35   2       38.42       35.60     13.52 o 
  -2  35   2      128.66       97.85     17.67 o 
  -1  35   2      755.53      857.01     30.14 o 
   0  35   2        2.62       15.86      8.88 o 
   1  35   2        5.27       11.01     17.14 o 
   2  35   2       25.01       10.02     12.39 o 
   3  35   2       37.74       21.32     14.84 o 
  -3  36   2        2.26       -1.58     20.49 o 
  -2  36   2      157.55      175.46     19.34 o 
  -1  36   2       86.48       82.33     18.43 o 
   0  36   2      589.02      589.01     34.61 o 
   1  36   2       10.52       17.08     11.97 o 
   2  36   2       45.62       27.36     10.22 o 
   3  36   2      199.58      181.64     20.30 o 
  -3  37   2        4.66        4.15     11.73 o 
  -2  37   2       24.53       51.24     19.15 o 
  -1  37   2        7.31       32.24     17.91 o 
   0  37   2      641.31      599.89     22.61 o 
   1  37   2       15.32       11.98     14.69 o 
   2  37   2       13.90        3.74     12.29 o 
  -3  38   2        1.73       -2.10     21.01 o 
  -2  38   2       72.83       80.76     18.15 o 
  -1  38   2        1.21       -4.58     17.91 o 
   0  38   2        0.10        4.49     16.85 o 
   1  38   2       14.03       -2.65     13.52 o 
   2  38   2      147.10      115.13     21.73 o 
  -3  39   2        1.85       -4.20     21.54 o 
  -2  39   2       29.93       26.41     20.20 o 
  -1  39   2       71.85       94.68     12.78 o 
   0  39   2      315.74      324.85     14.54 o 
   1  39   2       29.63       17.94     13.37 o 
   2  39   2      200.33      200.51     21.82 o 
  -2  40   2       87.59       90.07     19.72 o 
  -1  40   2       12.22       13.08     12.07 o 
   0  40   2       48.30       37.00     11.06 o 
   1  40   2       24.44        8.89     13.10 o 
   2  40   2        3.17      -10.41     33.21 o 
  -2  41   2       11.92       -5.68     18.63 o 
  -1  41   2        3.19        3.16     13.35 o 
   0  41   2       24.38       34.58     14.44 o 
   1  41   2       21.10       -1.24     13.54 o 
   2  41   2        0.16        7.31     15.10 o 
  -2  42   2       33.99       28.46     21.73 o 
  -1  42   2        0.06       13.58     10.74 o 
   0  42   2       16.72       21.13      9.57 o 
   1  42   2       14.81        7.05     11.37 o 
  -2  43   2        0.49       22.35     17.77 o 
  -1  43   2        0.10        3.36     11.29 o 
   0  43   2       55.01       43.59     12.00 o 
   1  43   2      151.73      139.16     14.19 o 
  -1  44   2        0.82       -3.10     12.02 o 
   0  44   2        0.09       -3.25      9.73 o 
   1  44   2       35.96       15.63     11.97 o 
  -1  45   2        0.56       -5.59     16.67 o 
   0  45   2       10.90      -13.27     16.67 o 
  -5   1   3      222.65      217.07     14.22 o 
  -4   1   3      274.88      242.04     13.28 o 
  -3   1   3      269.78      284.54     15.30 o 
  -2   1   3       64.40       64.15      4.12 o 
  -1   1   3       10.67       11.66      4.70 o 
   0   1   3        1.57       -2.14      2.14 o 
   1   1   3     1217.85     1258.47     39.06 o 
   2   1   3      161.40      145.81      3.55 o 
   3   1   3       42.56       36.32      7.26 o 
   4   1   3        0.13        0.99      8.50 o 
  -5   2   3       10.99       27.60     20.01 o 
  -4   2   3       92.38       97.56      7.52 o 
  -3   2   3      436.08      470.41     12.00 o 
  -2   2   3       73.99       76.81      3.78 o 
  -1   2   3       14.12       10.37      2.23 o 
   0   2   3       50.62       51.84      2.98 o 
   1   2   3     2148.51     2154.93     46.93 o 
   2   2   3      623.58      609.18     11.80 o 
   3   2   3       51.67       63.49      7.94 o 
   4   2   3        2.59        3.61     13.78 o 
  -5   3   3      683.83      788.75     37.15 o 
  -4   3   3        0.05        1.35      7.03 o 
  -3   3   3      578.95      614.66     16.78 o 
  -2   3   3       29.16       26.99      2.91 o 
  -1   3   3      106.61       94.90      3.47 o 
   0   3   3      400.29      391.98      8.91 o 
   1   3   3      689.69      473.98    125.31 o 
   2   3   3      118.77      127.08      3.71 o 
   3   3   3        1.26        8.94     12.80 o 
   4   3   3       10.37       11.22      9.26 o 
  -5   4   3     1019.29     1120.46     50.57 o 
  -4   4   3       21.28       17.71      6.71 o 
  -3   4   3      257.31      260.15      8.10 o 
  -2   4   3       16.53       21.41      5.31 o 
  -1   4   3       15.76       13.91      3.74 o 
   0   4   3      105.11      103.98      7.66 o 
   1   4   3      762.27      724.48     13.05 o 
   2   4   3       29.36       31.55      2.62 o 
   3   4   3      244.02      258.35     21.01 o 
   4   4   3       23.73       21.06      7.48 o 
  -5   5   3        0.06       15.87     11.50 o 
  -4   5   3       37.67       54.09      8.77 o 
  -3   5   3     2049.67     2232.98     48.26 o 
  -2   5   3      452.62      451.56     12.77 o 
  -1   5   3      399.95      381.75      8.75 o 
   0   5   3      353.66      362.62      7.65 o 
   1   5   3     1207.64     1152.64     18.91 o 
   2   5   3       15.13       20.98      2.57 o 
   3   5   3       53.68       40.89      7.71 o 
   4   5   3        0.22        3.92      7.74 o 
  -5   6   3      203.91      199.61     11.39 o 
  -4   6   3      432.34      423.16     13.95 o 
  -3   6   3      715.62      737.62     17.63 o 
  -2   6   3      113.94       98.54      9.26 o 
  -1   6   3      190.75      187.99      4.32 o 
   0   6   3        6.18        7.28      3.36 o 
   1   6   3      463.28      443.99      7.95 o 
   2   6   3       84.93       81.84      2.99 o 
   3   6   3       56.08       63.34      9.54 o 
   4   6   3       66.20       92.53      9.00 o 
  -5   7   3       57.74       66.25     12.18 o 
  -4   7   3       63.82       73.82     12.06 o 
  -3   7   3       13.54       16.67      5.15 o 
  -2   7   3      880.34      871.88     19.04 o 
  -1   7   3       14.85       12.12      3.49 o 
   0   7   3      242.51      255.54      7.40 o 
   1   7   3      267.56      234.02      7.30 o 
   2   7   3       11.97       15.63      3.32 o 
   3   7   3       28.40       24.58      6.56 o 
   4   7   3      429.80      415.51     15.82 o 
  -5   8   3      248.07      252.31     13.31 o 
  -4   8   3      195.37      189.67      8.39 o 
  -3   8   3       72.92       71.40      5.77 o 
  -2   8   3     1335.85     1337.18     28.57 o 
  -1   8   3       58.25       68.50      3.95 o 
   0   8   3      221.60      230.74      6.39 o 
   1   8   3       11.52       11.24      4.01 o 
   2   8   3       41.44       37.34      3.26 o 
   3   8   3        7.02        9.55      7.17 o 
   4   8   3      150.55      139.43     10.25 o 
  -5   9   3       12.16       20.68     17.72 o 
  -4   9   3       48.28       52.67      8.28 o 
  -3   9   3      111.09      136.70      9.85 o 
  -2   9   3        8.00       12.44      3.60 o 
  -1   9   3      195.00      199.84      6.70 o 
   0   9   3      247.11      244.98      5.11 o 
   1   9   3      162.08      154.68      5.84 o 
   2   9   3       22.48       24.53      3.48 o 
   3   9   3        0.02       -0.85      5.19 o 
   4   9   3       62.90       72.86      8.76 o 
  -5  10   3      244.17      231.44     11.03 o 
  -4  10   3      343.99      343.60     12.51 o 
  -3  10   3       27.44       27.99      5.96 o 
  -2  10   3      789.79      732.26     14.83 o 
  -1  10   3      164.86      180.08      9.08 o 
   0  10   3        0.67       -1.91      3.16 o 
   1  10   3        0.24        6.66      2.95 o 
   2  10   3      159.70      155.41      5.84 o 
   3  10   3       18.24       20.60      5.69 o 
   4  10   3      212.97      217.60     22.40 o 
  -5  11   3       12.52        4.94     11.27 o 
  -4  11   3       58.38       75.87     10.45 o 
  -3  11   3       43.49       42.54      5.44 o 
  -2  11   3       54.79       66.87      9.42 o 
  -1  11   3     7114.12     7325.65    172.39 o 
   0  11   3        0.36        2.43      2.95 o 
   1  11   3      397.37      390.30      8.23 o 
   2  11   3        1.17       -0.59      4.32 o 
   3  11   3       15.78       19.73      6.82 o 
   4  11   3       29.76       18.26      9.46 o 
  -5  12   3      109.46      121.08     30.66 o 
  -4  12   3       58.58       55.11      8.70 o 
  -3  12   3       16.57       16.12      5.41 o 
  -2  12   3      183.17      175.91      5.84 o 
  -1  12   3     2532.81     2559.52     59.41 o 
   0  12   3        1.22        4.38      4.44 o 
   1  12   3       32.01       28.20      3.46 o 
   2  12   3       15.18       21.20      4.40 o 
   3  12   3        0.08        1.50      5.77 o 
   4  12   3       31.78       14.19      9.44 o 
  -5  13   3        0.05        2.71      9.37 o 
  -4  13   3       49.11       48.35      7.88 o 
  -3  13   3      105.85      120.91      7.91 o 
  -2  13   3     1025.16      981.52     24.30 o 
  -1  13   3      643.13      675.62     16.81 o 
   0  13   3      166.19      182.75      9.53 o 
   1  13   3      545.72      544.62     22.17 o 
   2  13   3       34.35       40.05      4.34 o 
   3  13   3        3.31       15.37      6.78 o 
   4  13   3        3.05        9.32     10.34 o 
  -5  14   3      138.72      111.55     16.00 o 
  -4  14   3       71.73       77.04      7.45 o 
  -3  14   3       20.30       12.42      4.72 o 
  -2  14   3      165.05      166.22      7.29 o 
  -1  14   3      353.39      329.44      7.69 o 
   0  14   3     3027.34     3144.86    127.70 o 
   1  14   3       86.03       93.14      4.35 o 
   2  14   3       68.50       68.03      5.29 o 
   3  14   3       41.31       41.18      7.11 o 
   4  14   3      181.58      179.64     12.69 o 
  -5  15   3        2.14        5.85     11.44 o 
  -4  15   3       41.74       45.35      8.05 o 
  -3  15   3        3.25        1.05      5.42 o 
  -2  15   3      585.62      614.32     15.03 o 
  -1  15   3      103.06       99.32     10.07 o 
   0  15   3      427.62      466.91     20.73 o 
   1  15   3      147.29      156.22     11.29 o 
   2  15   3       14.92       10.94      4.95 o 
   3  15   3       49.75       57.29      7.31 o 
   4  15   3        1.03       10.98     10.34 o 
  -5  16   3       36.02       31.14     16.28 o 
  -4  16   3        6.84       -4.25     12.18 o 
  -3  16   3      201.98      228.61      8.88 o 
  -2  16   3        0.98       -2.17      4.58 o 
  -1  16   3      919.95      894.76     22.82 o 
   0  16   3        1.55       -5.13      5.13 o 
   1  16   3      907.88     1017.35     33.16 o 
   2  16   3        9.94       13.19      5.06 o 
   3  16   3       24.10       24.17      7.09 o 
   4  16   3      226.54      195.22     13.34 o 
  -5  17   3        2.40        8.60     11.79 o 
  -4  17   3       11.41        8.69      9.01 o 
  -3  17   3      340.84      345.87     10.53 o 
  -2  17   3       31.18       27.12      9.02 o 
  -1  17   3        0.35       -5.13      5.13 o 
   0  17   3        9.73       16.45     14.71 o 
   1  17   3     4308.02     4584.18    137.71 o 
   2  17   3        0.47        4.91      5.38 o 
   3  17   3       29.96       33.07      8.97 o 
   4  17   3       74.20       67.03     10.65 o 
  -4  18   3       42.93       26.17     10.74 o 
  -3  18   3        2.19       -0.17      7.12 o 
  -2  18   3      106.50       95.64      5.92 o 
  -1  18   3      493.36      499.12     15.97 o 
   0  18   3       38.68       33.45      3.84 o 
   1  18   3      743.77      754.94     22.66 o 
   2  18   3       20.95       23.92      6.86 o 
   3  18   3        0.00        6.20      9.40 o 
   4  18   3       56.40       59.87     11.30 o 
  -5  19   3       38.55        9.00     12.37 o 
  -4  19   3        4.39       10.58     10.92 o 
  -3  19   3      205.10      200.15      9.44 o 
  -2  19   3      384.80      406.44     14.92 o 
  -1  19   3       56.29       54.19      6.10 o 
   0  19   3      139.74      136.12      6.45 o 
   1  19   3      536.36      551.87     19.60 o 
   2  19   3       11.68       16.14     10.36 o 
   3  19   3      224.85      223.87     13.00 o 
   4  19   3        9.35        8.75     10.08 o 
  -4  20   3      133.78      139.82     16.33 o 
  -3  20   3        2.72       -1.11      6.77 o 
  -2  20   3       19.11       17.60      7.55 o 
  -1  20   3      552.25      561.14     26.89 o 
   0  20   3       16.82       15.09      6.80 o 
   1  20   3      691.82      665.47     41.04 o 
   2  20   3        1.23       -3.14      5.74 o 
   3  20   3      550.79      552.30     28.70 o 
   4  20   3       23.57       31.28     16.71 o 
  -5  21   3       20.99       34.61     18.34 o 
  -4  21   3       29.98       44.08     15.81 o 
  -3  21   3      174.79      150.77     16.43 o 
  -2  21   3       52.12       59.22      7.78 o 
  -1  21   3       72.33       89.85      8.12 o 
   0  21   3      117.67      115.81      9.96 o 
   1  21   3      174.36      188.53     19.53 o 
   2  21   3     1198.50     1252.53     41.99 o 
   3  21   3        8.65       20.50     10.78 o 
   4  21   3        6.31        2.19     18.51 o 
  -5  22   3       60.91       58.36     19.34 o 
  -4  22   3       92.03       76.09     19.68 o 
  -3  22   3       46.21       44.99      7.58 o 
  -2  22   3       85.62       77.48     13.99 o 
  -1  22   3      455.93      458.11     23.29 o 
   0  22   3       12.05       13.83      6.27 o 
   1  22   3      117.15      124.75      8.88 o 
   2  22   3      651.00      643.60     32.76 o 
   4  22   3        0.07       12.82     10.72 o 
  -4  23   3        0.32       11.94     14.33 o 
  -3  23   3       79.39       78.19      9.46 o 
  -2  23   3      230.72      248.19     18.20 o 
  -1  23   3       87.57       96.74      8.51 o 
   0  23   3      382.71      411.67     26.72 o 
   1  23   3      238.19      233.11     11.17 o 
   2  23   3       32.59       26.26     18.70 o 
   3  23   3      483.32      535.40     31.76 o 
   4  23   3       10.63       14.16     13.85 o 
  -4  24   3      134.58      124.11     14.95 o 
  -3  24   3      617.80      591.33     27.15 o 
  -2  24   3       34.41       25.12     12.80 o 
  -1  24   3      319.02      332.28     13.29 o 
   0  24   3      144.03      149.74     10.22 o 
   1  24   3      161.22      168.32     24.14 o 
   2  24   3      180.88      161.56     16.52 o 
   4  24   3        0.11       -6.07     17.67 o 
  -4  25   3        2.13       -5.25     16.24 o 
  -3  25   3      801.01      779.38     41.88 o 
  -2  25   3      122.50      136.52     17.91 o 
  -1  25   3      327.48      338.19     14.61 o 
   0  25   3      292.48      296.20     12.68 o 
   1  25   3      161.20      159.70     10.17 o 
   2  25   3        2.85        8.60     13.66 o 
  -4  26   3        9.05       -6.33     11.89 o 
  -3  26   3        8.90        2.28     10.52 o 
  -2  26   3        8.86       11.55      8.15 o 
  -1  26   3      505.89      496.47     17.86 o 
   0  26   3      700.38      736.83     20.34 o 
   1  26   3       11.15       -4.49     14.73 o 
   2  26   3       62.17       65.81     14.76 o 
   3  26   3        1.72       14.42     16.48 o 
  -4  27   3        2.10        2.39     14.76 o 
  -3  27   3      513.24      487.59     27.27 o 
  -2  27   3      200.67      213.42     23.23 o 
  -1  27   3      124.77      142.88     10.33 o 
   0  27   3      104.20      141.01     15.33 o 
   1  27   3        6.71        0.70      8.62 o 
   2  27   3        7.91        5.06     14.66 o 
   3  27   3       40.96       46.85     17.53 o 
  -4  28   3       10.22       22.11     17.10 o 
  -3  28   3      130.89      114.09     16.91 o 
  -2  28   3      545.85      570.16     20.41 o 
  -1  28   3       91.33       93.51     18.84 o 
   0  28   3       19.49       15.19      7.15 o 
   1  28   3       20.73       -2.45      9.11 o 
   2  28   3        0.02       18.24     16.19 o 
  -4  29   3        0.08      -17.14     17.14 o 
  -3  29   3       66.31       68.06     11.52 o 
  -2  29   3      526.00      515.24     27.56 o 
  -1  29   3     2358.16     2489.04     76.53 o 
   0  29   3       54.00       52.20     13.71 o 
   1  29   3       30.59       32.59     10.29 o 
   2  29   3        1.25        7.07     16.71 o 
   3  29   3        0.84      -17.53     17.53 o 
  -4  30   3        1.56       -9.98     16.14 o 
  -3  30   3       20.61       13.32     15.33 o 
  -2  30   3        2.04       -2.84      7.58 o 
  -1  30   3      517.77      574.99     20.75 o 
   0  30   3       58.77       60.45      8.10 o 
   1  30   3        0.80        5.23      9.11 o 
   2  30   3        1.33        1.53     16.19 o 
   3  30   3       22.02       -0.53     18.05 o 
  -4  31   3        1.61       20.44     16.62 o 
  -3  31   3       16.79        2.96     14.80 o 
  -2  31   3       17.36       30.66     14.33 o 
  -1  31   3       12.75       24.12     11.41 o 
   0  31   3       26.10       28.25     10.29 o 
   1  31   3        5.83       17.77     20.27 o 
   2  31   3        4.84       11.13     16.71 o 
   3  31   3        0.38       24.74     19.10 o 
  -4  32   3        1.14       -2.28     13.30 o 
  -3  32   3        4.95        0.65     10.31 o 
  -2  32   3       29.46       29.56     15.57 o 
  -1  32   3      219.77      247.35     14.04 o 
   0  32   3       60.31       70.54     16.76 o 
   1  32   3        0.65       -7.62      9.48 o 
   2  32   3       25.73       18.72     17.24 o 
   3  32   3        5.22        7.74     19.10 o 
  -3  33   3        6.97        6.88     19.53 o 
  -2  33   3       12.74       26.46     17.62 o 
  -1  33   3     1238.21     1403.55     46.31 o 
   0  33   3        9.64       22.57     11.38 o 
   1  33   3        7.60       11.94     10.62 o 
   2  33   3        2.41       14.54     12.61 o 
  -3  34   3        7.77       20.58     18.48 o 
  -2  34   3       27.73       40.45     18.15 o 
  -1  34   3       54.70       50.97     11.06 o 
   0  34   3       50.72       41.39     11.57 o 
   1  34   3        1.22        2.43     23.45 o 
   2  34   3       11.22       -6.07     16.71 o 
   3  34   3        1.07        9.79     22.21 o 
  -3  35   3       83.63       99.14     23.26 o 
  -2  35   3        1.71       24.69     11.67 o 
  -1  35   3       22.95       14.91     11.04 o 
   0  35   3       16.95       22.34     13.16 o 
   1  35   3       62.17       38.85      9.60 o 
   2  35   3        0.53        8.12     18.77 o 
  -3  36   3       10.59      -20.54     21.63 o 
  -2  36   3       10.05        4.98     15.07 o 
  -1  36   3        8.44       23.89     11.16 o 
   0  36   3        4.08       11.54      9.11 o 
   1  36   3       10.52        6.18     11.13 o 
   2  36   3       45.96       42.46     17.07 o 
  -3  37   3       31.53       25.84     19.48 o 
  -2  37   3        2.09        3.96     12.00 o 
  -1  37   3       48.89       61.56     12.28 o 
   0  37   3        5.26       10.26     18.63 o 
   1  37   3       29.20       17.34     11.84 o 
   2  37   3        4.78      -16.93     16.93 o 
  -3  38   3       87.97       91.36     15.69 o 
  -2  38   3        0.58      -14.52     17.10 o 
  -1  38   3       22.34       12.01      9.70 o 
   0  38   3       50.98       59.96     10.87 o 
   1  38   3       47.22       13.01     13.46 o 
   2  38   3       25.84       38.23     13.71 o 
  -2  39   3        1.27        7.26     19.68 o 
  -1  39   3       49.73       59.10     13.69 o 
   0  39   3       58.59       65.63     11.10 o 
   1  39   3       36.92       16.36     13.46 o 
  -2  40   3        0.63      -16.42     18.91 o 
  -1  40   3       11.29        8.01      8.54 o 
   0  40   3        5.86       -3.39     14.30 o 
   1  40   3        1.95       11.75     18.86 o 
  -2  41   3       24.80       52.82     21.25 o 
  -1  41   3        6.75        7.00     10.58 o 
   0  41   3        1.61        8.68     14.11 o 
   1  41   3        0.65       -7.42     12.74 o 
  -1  42   3       18.62        2.08     18.94 o 
   0  42   3       47.57       40.20     11.66 o 
   1  42   3       55.10       35.58     12.35 o 
  -1  43   3       14.47       46.61     10.25 o 
   0  43   3       53.01       69.70     16.32 o 
  -5   0   4       10.98       29.40     17.60 o 
  -4   0   4      432.39      488.26     27.46 o 
  -3   0   4      358.72      378.90     21.11 o 
  -2   0   4      429.51      395.10     12.35 o 
  -1   0   4        0.98        3.20      3.68 o 
   0   0   4      322.82      328.57      8.80 o 
   1   0   4      193.42      219.61      8.89 o 
   2   0   4      130.13      152.49     13.97 o 
   3   0   4     2564.48     2701.34    101.63 o 
   4   0   4      162.90      187.16     19.72 o 
  -5   1   4      332.23      331.98     14.42 o 
  -4   1   4     1183.90     1302.68     38.55 o 
  -3   1   4      185.61      177.39      7.06 o 
  -2   1   4      670.96      626.32     13.21 o 
  -1   1   4      117.28      123.01      9.32 o 
   0   1   4      238.61      242.21     10.33 o 
   1   1   4      254.71      231.54      6.54 o 
   2   1   4      232.68      250.01      9.02 o 
   3   1   4      100.35      140.72     10.31 o 
   4   1   4       54.70       56.17     11.31 o 
  -5   2   4      232.83      243.42     12.63 o 
  -4   2   4      245.56      301.36     26.93 o 
  -3   2   4        2.40        5.46      6.25 o 
  -2   2   4      561.88      597.81     12.39 o 
  -1   2   4       34.48       41.50      4.94 o 
   0   2   4      495.22      486.54     11.59 o 
   1   2   4      789.94      830.06     20.56 o 
   2   2   4       22.43       32.05      5.43 o 
   3   2   4      187.29      190.63     11.78 o 
   4   2   4      299.18      316.80     16.44 o 
  -5   3   4       15.21       56.83     17.24 o 
  -4   3   4        6.75       17.63     12.99 o 
  -3   3   4       30.82       34.01      5.57 o 
  -2   3   4     1641.56     1546.40     25.73 o 
  -1   3   4       92.15       92.59      5.04 o 
   0   3   4      138.44      140.03      4.15 o 
   1   3   4       31.50       28.38      4.01 o 
   2   3   4       68.18       91.11     12.25 o 
   3   3   4      205.04      216.96     12.87 o 
   4   3   4       21.34       41.41     10.94 o 
  -5   4   4        2.08       16.62     14.61 o 
  -4   4   4       52.52       56.82      7.27 o 
  -3   4   4      326.04      354.81     14.40 o 
  -2   4   4     1629.83     1560.27     30.71 o 
  -1   4   4        0.51        5.09      3.44 o 
   0   4   4      270.91      261.07      5.64 o 
   1   4   4       53.37       55.56      4.25 o 
   2   4   4      128.59      157.25      7.34 o 
   3   4   4       22.28       24.45      8.64 o 
   4   4   4      162.38      160.66     12.03 o 
  -5   5   4        6.24       -9.11     11.46 o 
  -4   5   4       29.66       38.81      6.62 o 
  -3   5   4       33.05       28.35      5.96 o 
  -2   5   4        0.69       12.24      6.12 o 
  -1   5   4       76.43       83.18      4.10 o 
   0   5   4      310.26      323.97      6.94 o 
   1   5   4        1.20        4.62      3.65 o 
   2   5   4       66.11       76.16      8.22 o 
   3   5   4        2.45       16.42      8.91 o 
   4   5   4        3.13       11.07      8.30 o 
  -5   6   4        4.84        1.07     15.11 o 
  -4   6   4       11.26       23.12      6.79 o 
  -3   6   4       46.74       29.98      8.95 o 
  -2   6   4      289.71      291.90      9.01 o 
  -1   6   4      270.43      305.48      8.52 o 
   0   6   4      503.06      512.91     10.45 o 
   1   6   4       28.73       23.97      3.98 o 
   2   6   4      136.24      181.49     17.38 o 
   3   6   4        9.22       12.08      8.45 o 
   4   6   4       71.23       67.53     10.03 o 
  -5   7   4      125.36      128.94     20.44 o 
  -4   7   4        0.34        1.23      7.84 o 
  -3   7   4       21.55       32.95      5.23 o 
  -2   7   4        3.26       13.00      6.89 o 
  -1   7   4      971.69     1004.27     19.89 o 
   0   7   4      366.43      350.71     11.01 o 
   1   7   4        1.91       -3.16      3.77 o 
   2   7   4      174.97      186.79     10.45 o 
   3   7   4       31.47       24.70      8.62 o 
   4   7   4        3.46        7.85      8.67 o 
  -5   8   4       16.86        3.96     16.33 o 
  -4   8   4       89.16       99.56      8.64 o 
  -3   8   4       23.01       28.82      6.03 o 
  -2   8   4      201.42      207.70     12.18 o 
  -1   8   4      792.21      879.54     18.56 o 
   0   8   4      680.85      675.32     21.41 o 
   1   8   4       66.60       64.35      9.28 o 
   2   8   4       37.71       45.17      8.03 o 
   3   8   4        9.82       16.84     10.92 o 
   4   8   4       24.08       11.08      9.12 o 
  -5   9   4       15.58       48.85     17.29 o 
  -4   9   4       45.51       50.96     11.24 o 
  -3   9   4       11.42       13.72      6.02 o 
  -2   9   4      235.36      235.55      8.78 o 
  -1   9   4      119.30      129.50      5.00 o 
   0   9   4     1724.69     1699.67     33.08 o 
   1   9   4        4.81        8.76      6.25 o 
   2   9   4      138.20      133.47     18.22 o 
   3   9   4       19.52       21.41      7.32 o 
   4   9   4        6.47       14.26      8.76 o 
  -4  10   4       76.77       85.73     11.54 o 
  -3  10   4        2.06        5.99      5.01 o 
  -2  10   4       19.07       32.89      8.51 o 
  -1  10   4       56.45       63.39      3.83 o 
   0  10   4     3365.21     3347.36     76.33 o 
   1  10   4        0.04        3.71      3.52 o 
   2  10   4       34.77       44.31      6.36 o 
   3  10   4       23.18       25.01      9.36 o 
   4  10   4        0.63       -2.14     10.62 o 
  -5  11   4        0.08        3.44     16.14 o 
  -4  11   4        2.06       19.04     12.66 o 
  -3  11   4       75.61       69.96      5.79 o 
  -2  11   4      219.47      198.53      8.18 o 
  -1  11   4     1055.67     1131.72     26.50 o 
   0  11   4     2462.08     2522.12     56.96 o 
   1  11   4      220.77      225.40      6.65 o 
   2  11   4      426.14      451.01     16.87 o 
   3  11   4        8.91       11.11      6.55 o 
   4  11   4        9.30       24.45     23.33 o 
  -5  12   4       18.14       12.18     16.57 o 
  -4  12   4       54.55       43.01     25.19 o 
  -3  12   4       34.75       44.24     12.61 o 
  -2  12   4      308.69      353.25     12.43 o 
  -1  12   4        0.18       -7.40      7.40 o 
   0  12   4     1288.92     1354.87     40.76 o 
   1  12   4      349.04      353.63      9.37 o 
   2  12   4       22.88       28.97      6.77 o 
   3  12   4       27.93       23.87      8.51 o 
   4  12   4        0.00       13.82     11.29 o 
  -5  13   4       35.59       45.08     17.00 o 
  -4  13   4       55.40       36.51     25.53 o 
  -3  13   4       14.00       20.49      5.99 o 
  -2  13   4        6.15        7.19      6.03 o 
  -1  13   4       34.66       41.46      7.80 o 
   0  13   4      369.82      364.49     11.01 o 
   1  13   4      655.11      655.84     30.18 o 
   2  13   4      206.24      197.80     21.65 o 
   3  13   4        1.16        1.13      6.62 o 
   4  13   4       17.41       28.32     16.91 o 
  -5  14   4        5.00       -6.26     16.43 o 
  -4  14   4      161.25      150.86     11.91 o 
  -3  14   4       33.88       34.87     12.37 o 
  -2  14   4       25.48       12.48      8.83 o 
  -1  14   4        0.42        1.49      6.21 o 
   0  14   4       27.92       24.87      5.82 o 
   1  14   4       35.52       39.17      6.60 o 
   2  14   4        3.57       22.06     12.03 o 
   3  14   4       56.44       49.91      6.95 o 
  -5  15   4        1.75       -9.12     16.33 o 
  -4  15   4        3.70       -9.74      9.74 o 
  -3  15   4       72.38       71.05      8.72 o 
  -2  15   4      185.03      221.20      8.94 o 
  -1  15   4        6.98       10.78      5.13 o 
   0  15   4       80.43       82.67      8.31 o 
   1  15   4      257.78      278.46     11.33 o 
   2  15   4      516.46      534.06     27.41 o 
   3  15   4        1.90        4.06      9.75 o 
  -5  16   4       33.85        3.34     16.76 o 
  -4  16   4        9.82       39.59     15.95 o 
  -3  16   4        2.39        4.51      7.17 o 
  -2  16   4       37.66       41.93      8.67 o 
  -1  16   4      106.71       93.95     10.16 o 
   0  16   4      348.05      377.79     19.53 o 
   1  16   4      145.18      138.17     10.70 o 
   3  16   4       16.65        8.69     12.75 o 
   4  16   4      116.30      132.19     19.15 o 
  -5  17   4       63.36       63.95     17.67 o 
  -4  17   4      209.63      171.18     13.51 o 
  -3  17   4       94.36       87.39     14.95 o 
  -2  17   4      179.23      198.48      9.78 o 
  -1  17   4       28.74       30.13      5.87 o 
   0  17   4      145.61      140.35      7.97 o 
   1  17   4       80.79       61.72      7.33 o 
   3  17   4       39.00       53.11     13.85 o 
   4  17   4      177.17      144.85     18.72 o 
  -5  18   4       65.65       50.86     17.62 o 
  -4  18   4      192.56      158.84     18.96 o 
  -3  18   4      231.03      221.85     12.09 o 
  -2  18   4      797.20      839.94     38.59 o 
  -1  18   4      148.99      144.96      9.50 o 
   0  18   4       13.59       15.75      6.38 o 
   1  18   4      114.49      116.85     12.03 o 
   3  18   4      290.14      241.55     20.68 o 
   4  18   4       22.13       25.50     16.86 o 
  -5  19   4       41.71       25.60     18.96 o 
  -4  19   4        7.18       25.93     14.42 o 
  -3  19   4       86.98       83.63     10.22 o 
  -2  19   4       21.97        7.45      6.34 o 
  -1  19   4       16.87        1.01      7.26 o 
   0  19   4       59.53       67.05      9.22 o 
   1  19   4       21.09       19.82     10.70 o 
   3  19   4       89.74       93.23     11.29 o 
  -4  20   4        2.11       19.20     16.33 o 
  -3  20   4      762.59      700.97     34.34 o 
  -2  20   4       38.23       33.88      8.83 o 
  -1  20   4       85.45      100.99      8.80 o 
   0  20   4       10.18       -1.57      5.41 o 
   1  20   4        0.04        7.25      7.65 o 
  -4  21   4      160.11      163.37     19.44 o 
  -3  21   4        1.13        6.10     12.11 o 
  -2  21   4       14.66       20.89      8.28 o 
  -1  21   4       84.47       94.91      8.00 o 
   0  21   4       78.14       82.19     13.47 o 
   1  21   4       10.12       13.23     10.70 o 
   3  21   4        0.05       36.96     16.19 o 
  -4  22   4        9.89      -10.51     16.28 o 
  -3  22   4      216.17      211.18     19.15 o 
  -2  22   4      343.43      368.49     15.21 o 
  -1  22   4       56.45       42.13     19.39 o 
   0  22   4        0.15        0.37      7.62 o 
   1  22   4       38.70       37.68     10.70 o 
   3  22   4       23.62       43.55     16.71 o 
  -4  23   4        0.06        4.30     15.28 o 
  -3  23   4        2.81       14.17     10.14 o 
  -2  23   4       62.04       76.30      9.70 o 
  -1  23   4       14.20       10.88      6.30 o 
   0  23   4        1.91       -7.11      7.11 o 
   1  23   4       91.54       65.25      8.61 o 
   3  23   4      153.73      152.49     19.91 o 
  -4  24   4        8.08       20.54     15.76 o 
  -3  24   4       83.21       88.11     11.70 o 
  -2  24   4       88.51       82.25     18.12 o 
  -1  24   4        0.00        5.63      6.38 o 
   0  24   4        2.88        5.92      7.83 o 
   1  24   4      182.93      169.25     15.14 o 
   3  24   4        0.00        9.65     17.24 o 
  -4  25   4        2.42       22.88     16.24 o 
  -3  25   4       88.51       96.77     11.65 o 
  -2  25   4       72.24       53.92     14.04 o 
  -1  25   4      115.75      112.39     12.15 o 
   0  25   4        0.17        2.27      6.73 o 
   1  25   4       26.18       34.19     12.27 o 
  -4  26   4       41.70       34.29     16.71 o 
  -3  26   4        0.25       -4.19      9.78 o 
  -2  26   4     1012.65     1152.90     42.29 o 
  -1  26   4        8.75        6.64      8.68 o 
   0  26   4        0.71        1.56      7.25 o 
   1  26   4        9.11        4.06     12.23 o 
   3  26   4       15.30       37.01     18.24 o 
  -4  27   4        2.91       -4.78     16.19 o 
  -3  27   4       43.40       41.70      8.47 o 
  -2  27   4     1197.52     1226.42     39.22 o 
  -1  27   4      123.64      118.64     11.07 o 
   0  27   4      228.38      214.88     12.31 o 
   1  27   4      192.23      185.34     17.72 o 
   3  27   4       75.75       65.43     19.29 o 
  -3  28   4       86.59      101.05     11.80 o 
  -1  28   4       14.13       56.54     14.80 o 
   0  28   4       90.34       79.28     10.35 o 
   1  28   4      349.30      286.11     21.11 o 
   3  28   4        0.32        6.07     18.24 o 
  -4  29   4        0.37       12.37     16.62 o 
  -3  29   4        3.06       -4.87     19.37 o 
  -2  29   4      175.23      180.16     10.57 o 
  -1  29   4       15.44       31.77     10.08 o 
   0  29   4       55.58       53.06     10.48 o 
   1  29   4      138.24      101.72     15.47 o 
   3  29   4       12.71       -1.00     19.29 o 
  -3  30   4       34.79       22.43     11.82 o 
  -2  30   4       14.18       23.12      9.46 o 
  -1  30   4       28.22       24.01     10.34 o 
   0  30   4      270.37      275.55     14.60 o 
   1  30   4       17.73       24.55     14.33 o 
  -3  31   4       50.95       34.53     16.38 o 
  -2  31   4      113.00      119.48     26.79 o 
  -1  31   4      439.37      467.13     15.92 o 
   0  31   4      117.47       77.37     16.67 o 
   1  31   4       76.06       71.11     15.90 o 
  -3  32   4       36.18       37.92     17.91 o 
  -2  32   4       12.86        0.53     17.05 o 
  -1  32   4      580.48      642.46     20.28 o 
   0  32   4      888.53      900.90     27.61 o 
   1  32   4        5.67       23.02     15.86 o 
   2  32   4        4.50       17.62     18.63 o 
  -3  33   4       15.39       37.39     17.91 o 
  -2  33   4      137.02      139.86     13.74 o 
  -1  33   4      178.22      146.54     12.66 o 
   0  33   4      144.43      115.62     18.24 o 
   1  33   4       43.14       39.92     15.90 o 
   2  33   4       79.08       79.99     19.68 o 
  -3  34   4        5.88       11.56     20.01 o 
  -2  34   4        0.02       -8.62      9.43 o 
  -1  34   4        9.54       15.23     16.24 o 
   0  34   4      160.31      164.11     10.94 o 
   1  34   4       53.71       53.30     16.43 o 
   2  34   4       13.60      -19.63     19.63 o 
  -3  35   4       30.80       46.39     13.20 o 
  -2  35   4      208.47      246.85     15.62 o 
  -1  35   4      106.59      130.85     18.43 o 
   0  35   4      269.90      266.22     15.90 o 
   1  35   4       15.66        7.16     17.96 o 
  -3  36   4        3.82        1.05     20.49 o 
  -2  36   4       91.26       89.94     19.82 o 
  -1  36   4       10.34      -13.71     16.71 o 
   0  36   4       41.89       60.51     24.31 o 
   1  36   4        0.45       -7.69     18.48 o 
  -2  37   4        8.26      -10.33     12.06 o 
  -1  37   4        0.38      -11.87     11.87 o 
   0  37   4        3.24        5.59     15.75 o 
   1  37   4       22.41       -0.53     19.48 o 
  -2  38   4        0.62       14.36     24.62 o 
  -1  38   4       25.30       19.64     12.25 o 
   0  38   4       26.01       29.67     17.95 o 
   1  38   4       32.26       45.70     20.06 o 
  -2  39   4        1.71        3.94     15.46 o 
  -1  39   4       45.32       53.46     12.94 o 
   0  39   4       14.49        5.84     11.41 o 
  -1  40   4        4.13        6.27     10.56 o 
   0  40   4       20.31       19.06     11.51 o 
  -1  41   4        3.64       -8.12     18.77 o 
   0  41   4        3.33        6.05     13.08 o 
  -4   1   5        2.34       18.65     20.58 o 
  -3   1   5      280.39      277.37     16.22 o 
  -2   1   5      332.21      337.22      8.35 o 
  -1   1   5        6.78        2.22      4.26 o 
   0   1   5        3.96        7.17      4.63 o 
   1   1   5        5.86       -2.85      4.44 o 
   2   1   5        4.05       19.75      8.39 o 
   3   1   5       41.01       53.83     17.84 o 
   4   1   5       20.36       11.84     15.95 o 
  -4   2   5      131.56      146.29     12.33 o 
  -3   2   5      371.30      389.85     10.57 o 
  -2   2   5        1.67        3.10      4.33 o 
  -1   2   5       36.16       36.12      4.37 o 
   0   2   5       63.39       61.32      7.62 o 
   1   2   5       14.25       26.06      5.67 o 
   2   2   5       45.64       41.59      9.85 o 
   3   2   5        4.12        9.27     20.85 o 
  -5   3   5       18.69       17.34     17.34 o 
  -4   3   5       65.17       63.72      9.28 o 
  -3   3   5      290.90      259.89     11.09 o 
  -2   3   5      217.63      206.22      6.57 o 
  -1   3   5        6.16        6.03      4.18 o 
   0   3   5       48.39       52.32      5.83 o 
   1   3   5        7.09       10.59      4.87 o 
   2   3   5      108.01      112.94      7.61 o 
   3   3   5      198.56      199.89     13.52 o 
  -5   4   5        1.36       -5.06     17.29 o 
  -4   4   5        0.00       10.70     10.47 o 
  -3   4   5       11.62        9.68      6.61 o 
  -2   4   5      916.05      898.86     31.74 o 
  -1   4   5       47.58       51.53      4.01 o 
   0   4   5      187.46      173.83      7.71 o 
   1   4   5        2.23       -3.20      4.58 o 
   2   4   5      168.87      180.30     23.11 o 
   3   4   5       21.49       22.75     17.74 o 
  -4   5   5       16.54        7.54     10.47 o 
  -3   5   5       22.33       43.50      9.92 o 
  -2   5   5       33.88       40.86      6.37 o 
  -1   5   5       16.41       18.27      4.09 o 
   0   5   5       71.96       65.17      7.32 o 
   1   5   5      143.99      148.71      6.48 o 
   2   5   5        0.00        9.89      6.53 o 
   3   5   5      112.39       92.86     11.50 o 
  -5   6   5       19.90       11.56     17.10 o 
  -4   6   5       24.31       16.33     12.68 o 
  -3   6   5        1.83        7.33      9.41 o 
  -2   6   5      261.53      246.41     10.54 o 
  -1   6   5        0.31       13.23      7.28 o 
   0   6   5      576.14      609.75     29.15 o 
   1   6   5      604.01      650.14     16.86 o 
   2   6   5      140.05      126.02      8.26 o 
   3   6   5       45.51       47.29     10.76 o 
  -4   7   5       40.55       59.44     13.83 o 
  -3   7   5       50.64       62.72     11.46 o 
  -2   7   5       52.47       44.51      5.81 o 
  -1   7   5       36.84       37.03      4.18 o 
   0   7   5       23.51       22.33     12.66 o 
   1   7   5      173.81      187.81      6.90 o 
   2   7   5      253.46      253.23     13.35 o 
   3   7   5      211.83      197.12     13.54 o 
  -5   8   5      361.07      354.45     26.70 o 
  -4   8   5       46.19       53.99     10.99 o 
  -3   8   5       35.00       35.28      9.81 o 
  -2   8   5       62.40       66.14      5.33 o 
  -1   8   5       29.01       37.14      6.10 o 
   0   8   5      176.79      183.98     11.31 o 
   1   8   5      187.67      191.06      8.21 o 
   2   8   5        4.83       10.88      6.76 o 
   3   8   5       49.22       62.94     11.94 o 
  -5   9   5       18.55       49.14     17.86 o 
  -4   9   5       19.81       12.32     11.00 o 
  -3   9   5       44.81       55.04      9.84 o 
  -2   9   5        4.46        9.75      6.83 o 
  -1   9   5       65.09       63.18      5.72 o 
   0   9   5       32.55       38.11      5.91 o 
   1   9   5      416.16      420.05     10.97 o 
   2   9   5       20.68       20.41      7.05 o 
   3   9   5      153.03      166.21     13.57 o 
  -4  10   5       44.31       39.46     11.37 o 
  -3  10   5      118.48      114.09     13.66 o 
  -2  10   5      124.91      123.97      7.63 o 
  -1  10   5      143.77      145.38      6.16 o 
   0  10   5      563.54      591.17     18.84 o 
   1  10   5        5.13        7.25      4.95 o 
   2  10   5        4.53       12.55      9.44 o 
   3  10   5       82.66       85.08     12.48 o 
  -5  11   5        3.13      -17.19     17.19 o 
  -4  11   5        3.90       14.80     16.28 o 
  -3  11   5       35.44       40.97      8.90 o 
  -2  11   5        0.14        4.92      6.70 o 
  -1  11   5      121.28      137.39      6.13 o 
   0  11   5      516.54      488.41     23.07 o 
   1  11   5       12.03        2.81      6.34 o 
   2  11   5       53.32       52.80      9.81 o 
   3  11   5      137.59      150.92     13.34 o 
  -4  12   5        0.75       -2.96     14.76 o 
  -3  12   5       51.55       49.17      6.71 o 
  -2  12   5       11.96       10.82      8.37 o 
  -1  12   5      129.27      130.23      6.05 o 
   0  12   5       36.36       46.86      6.41 o 
   1  12   5      773.61      760.66     20.25 o 
   2  12   5        0.01        1.55      9.44 o 
   3  12   5       26.69       35.22     11.24 o 
  -5  13   5       40.94       51.67     18.05 o 
  -4  13   5        3.18       19.15     14.71 o 
  -3  13   5       27.54       36.71     10.26 o 
  -2  13   5       30.11       29.44      8.45 o 
  -1  13   5       65.68       72.00      5.68 o 
   0  13   5      371.11      390.27     12.08 o 
   1  13   5      788.72      810.87     25.79 o 
   2  13   5       64.72       51.58      9.56 o 
   3  13   5      128.95      149.81     19.15 o 
  -4  14   5       37.40       25.45     14.71 o 
  -3  14   5      112.21      102.18      8.47 o 
  -2  14   5       99.16       98.64      7.53 o 
  -1  14   5      330.87      373.47     20.47 o 
   0  14   5        1.49       -5.55      8.00 o 
   1  14   5        1.70       14.70      8.00 o 
   2  14   5        0.61       12.15     12.61 o 
   3  14   5        6.85      -12.46     15.95 o 
  -4  15   5      118.69       95.01     11.15 o 
  -3  15   5       10.57       27.34      8.15 o 
  -2  15   5       17.07       19.45      6.79 o 
  -1  15   5       62.71       86.08      6.18 o 
   0  15   5       78.59       61.99     12.42 o 
   1  15   5       84.54       74.76      9.26 o 
   2  15   5      172.40      174.68     12.59 o 
   3  15   5      109.05       68.63     16.95 o 
  -4  16   5       81.22      105.23     12.63 o 
  -3  16   5      126.57      145.23     17.19 o 
  -2  16   5       27.99       50.19     16.68 o 
  -1  16   5      373.94      417.25     28.41 o 
   0  16   5       10.80       21.16     11.84 o 
   1  16   5       37.06       42.92     11.72 o 
   2  16   5      242.54      247.07     14.31 o 
  -4  17   5      233.65      232.08     15.43 o 
  -3  17   5       12.17        7.72     10.53 o 
  -2  17   5      468.63      478.13     17.41 o 
  -1  17   5      292.39      301.03     13.70 o 
   0  17   5       79.43       87.01     13.42 o 
  -4  18   5        5.03       17.16     11.36 o 
  -3  18   5      203.52      198.02     26.74 o 
  -2  18   5      186.89      178.75      8.92 o 
  -1  18   5       80.82      100.41      7.26 o 
   0  18   5       70.67       93.51     13.42 o 
  -4  19   5        1.73        9.57     13.66 o 
  -3  19   5      370.65      370.59     16.68 o 
  -2  19   5      111.06      100.99     17.79 o 
  -1  19   5      400.06      409.86     15.58 o 
   0  19   5        7.99       14.10      8.88 o 
   1  19   5       11.22       19.20     12.61 o 
  -4  20   5      112.39      110.32     18.00 o 
  -3  20   5      663.65      613.29     32.57 o 
  -2  20   5       17.57       12.43      9.16 o 
  -1  20   5       85.11       85.95      9.04 o 
   0  20   5       13.79        8.88     12.80 o 
   3  20   5       38.95       41.74     19.63 o 
  -4  21   5        5.40       31.90     18.39 o 
  -3  21   5      295.90      260.49     15.01 o 
  -2  21   5      116.31      114.11     10.89 o 
  -1  21   5      688.66      723.87     39.28 o 
   0  21   5       15.86       21.44     13.28 o 
   3  21   5       76.66       71.85     13.25 o 
  -4  22   5       72.54       80.57     17.43 o 
  -3  22   5       50.03       30.59     11.55 o 
  -2  22   5       20.47       21.28     17.65 o 
  -1  22   5      110.85      114.28      8.11 o 
   0  22   5       24.07       33.59     18.41 o 
   3  22   5       17.62       -0.51     13.80 o 
  -3  23   5       80.75       64.11     11.34 o 
  -2  23   5      180.43      163.61     16.79 o 
  -1  23   5      373.99      387.46     22.88 o 
   0  23   5       79.80       92.55     14.80 o 
   3  23   5       12.26      -20.92     20.92 o 
  -4  24   5       17.03       13.47     16.86 o 
  -3  24   5       27.73       34.67     16.26 o 
  -2  24   5      222.33      214.33     13.06 o 
  -1  24   5        0.00       20.68     17.34 o 
   0  24   5        0.01       -7.59     14.23 o 
  -4  25   5       46.69       57.69     15.90 o 
  -3  25   5        1.06        9.73     10.75 o 
  -2  25   5      132.62      108.17     16.38 o 
  -1  25   5     1268.72     1280.54     56.40 o 
   0  25   5       88.08      107.83     16.76 o 
  -4  26   5        0.75        8.17     16.81 o 
  -3  26   5       14.88       28.65     11.48 o 
  -2  26   5       17.79       -0.49     10.21 o 
  -1  26   5      741.35      750.55     22.08 o 
   0  26   5        2.20       11.60     15.14 o 
  -3  27   5        5.05       15.53     11.47 o 
  -2  27   5       19.10        9.36     10.67 o 
  -1  27   5      149.67      160.50     12.84 o 
   0  27   5       45.58       45.89     16.14 o 
  -3  28   5        3.05        4.77     11.08 o 
  -2  28   5        3.81       -1.31     10.80 o 
  -1  28   5      623.10      654.39     20.57 o 
   0  28   5      129.81      129.75     18.20 o 
  -3  29   5        1.87        4.73     15.81 o 
  -2  29   5       22.52       24.60     16.37 o 
  -1  29   5       28.22       15.08      8.67 o 
  -3  30   5        1.66      -10.87     12.33 o 
  -2  30   5        5.01        8.69     15.23 o 
  -1  30   5        9.87       17.62      9.00 o 
   0  30   5      503.99      519.79     34.17 o 
  -3  31   5        0.14        8.64     22.51 o 
  -2  31   5       33.92       39.57     11.85 o 
  -1  31   5       50.43       55.02     15.19 o 
   0  31   5        9.23        3.15     17.43 o 
  -3  32   5        2.58        9.48      9.16 o 
  -2  32   5        0.60      -11.80     11.80 o 
  -1  32   5        5.09       16.62     15.14 o 
   0  32   5       43.05       11.60     16.91 o 
  -2  33   5       29.91       45.33     20.97 o 
  -1  33   5       62.10       64.52     12.28 o 
   0  33   5       12.91       -3.68     18.48 o 
  -2  34   5       17.39        4.36     10.23 o 
  -1  34   5       76.97       64.37     12.61 o 
   0  34   5      163.86      122.40     21.20 o 
  -2  35   5        4.82       -7.82     13.23 o 
  -1  35   5        7.31       11.70     12.28 o 
   0  35   5       20.74       23.21     18.48 o 
  -2  36   5        6.14       11.52     13.08 o 
  -1  36   5       70.57       64.23     18.10 o 
   0  36   5       16.08       14.81     13.56 o 
  -1  37   5       27.36       13.76     12.53 o 
  -4   0   6       41.31       32.09     15.52 o 
  -3   0   6      174.43      161.42     17.24 o 
  -2   0   6      565.85      528.14     25.36 o 
  -1   0   6        2.78       11.18     10.65 o 
   0   0   6        1.08       -3.49      8.27 o 
   1   0   6        0.21       -5.06     12.61 o 
   2   0   6      185.35      198.05     18.29 o 
   3   0   6       33.44       62.04     18.82 o 
  -4   1   6       47.34       41.83     15.47 o 
  -3   1   6        1.55       24.05      9.68 o 
  -2   1   6        6.16        7.09      8.54 o 
  -1   1   6       10.14        7.08      7.71 o 
   0   1   6      477.87      493.36     14.70 o 
   1   1   6       73.35       68.07      7.50 o 
   2   1   6        0.82        6.03      9.80 o 
   3   1   6      146.97      161.29     13.88 o 
  -4   2   6       11.48       -6.05     10.43 o 
  -3   2   6        4.89        7.67      9.69 o 
  -2   2   6       11.55        8.73      8.37 o 
  -1   2   6       69.93       64.39      7.06 o 
   0   2   6       44.29       64.99      6.23 o 
   1   2   6        2.97       15.62      8.91 o 
   2   2   6      158.12      153.57     12.19 o 
   3   2   6      127.14      130.88     13.49 o 
  -4   3   6       16.79        3.84     11.45 o 
  -3   3   6      157.25      145.97     11.99 o 
  -2   3   6      149.32      127.29     19.17 o 
  -1   3   6      386.78      392.80     14.48 o 
   0   3   6      473.36      478.68     12.09 o 
   1   3   6       45.74       34.01      9.27 o 
   2   3   6        2.84       18.01     10.18 o 
   3   3   6      143.35      164.34     14.23 o 
  -3   4   6      132.80      147.72     21.32 o 
  -2   4   6      154.43      164.19     10.22 o 
  -1   4   6      355.02      377.73     12.00 o 
   0   4   6       31.35       38.50      5.93 o 
   1   4   6       20.60       18.58     12.90 o 
   2   4   6      280.61      295.95     15.34 o 
   3   4   6      453.01      444.05     20.75 o 
  -4   5   6        8.92       16.28     16.02 o 
  -3   5   6        2.61       16.05      9.90 o 
  -2   5   6        4.49       13.25      8.45 o 
  -1   5   6        1.01        3.11      8.34 o 
   0   5   6      525.11      510.08     16.94 o 
   1   5   6        3.80        7.00      7.17 o 
   2   5   6        8.40       22.68     10.99 o 
   3   5   6      116.03      112.70     13.46 o 
  -4   6   6      183.88      184.24     19.87 o 
  -3   6   6      115.14      129.10     11.26 o 
  -2   6   6       48.30       40.21      7.28 o 
  -1   6   6      321.14      309.79     14.69 o 
   0   6   6      333.62      330.41     17.03 o 
   1   6   6        0.45        2.19      6.16 o 
   2   6   6      254.25      244.75     17.67 o 
   3   6   6        6.76        0.38     11.47 o 
  -4   7   6       88.47       75.70     12.08 o 
  -3   7   6        4.78        9.80      9.94 o 
  -2   7   6       31.66       36.17      6.68 o 
  -1   7   6      176.87      161.85      6.98 o 
   0   7   6       12.58       15.42      6.98 o 
   1   7   6       60.25       64.33     12.43 o 
   2   7   6        4.04       16.42     13.28 o 
   3   7   6       39.13       11.01     11.62 o 
  -4   8   6       15.47      -10.60     15.66 o 
  -3   8   6        0.03       -1.56     10.09 o 
  -2   8   6      159.60      157.08      7.44 o 
  -1   8   6        1.37       -3.68      5.43 o 
   0   8   6        3.40        8.93      7.11 o 
   1   8   6      222.70      231.59     10.28 o 
   2   8   6       17.57       19.10     15.86 o 
   3   8   6        4.52      -11.81     11.81 o 
  -4   9   6      195.70      175.08     21.25 o 
  -3   9   6       35.10       44.54      9.58 o 
  -2   9   6       32.79       31.65      8.94 o 
  -1   9   6       11.87       16.81      6.75 o 
   0   9   6       63.97       72.36     13.41 o 
   1   9   6      713.73      696.21     26.38 o 
   2   9   6       13.77        8.35     10.52 o 
   3   9   6        4.96      -17.57     17.57 o 
  -4  10   6        3.40       -4.26     10.52 o 
  -3  10   6       13.06        4.96      8.11 o 
  -2  10   6      137.66      134.45      7.46 o 
  -1  10   6        1.23       -4.32      6.60 o 
   0  10   6        0.92        3.38      6.78 o 
   1  10   6        0.84       -1.64      7.29 o 
   2  10   6       15.18        4.26      7.95 o 
   3  10   6        0.14      -17.53     17.53 o 
  -4  11   6       25.75        7.91     11.59 o 
  -3  11   6       42.06       42.54     10.33 o 
  -2  11   6       81.90       81.17      6.65 o 
  -1  11   6       29.66       33.65      6.77 o 
   0  11   6      189.18      183.42      9.11 o 
   1  11   6      193.31      176.25     16.31 o 
   2  11   6      197.11      212.66     10.92 o 
   3  11   6       11.08       19.48     18.48 o 
  -4  12   6        6.56       14.15     11.79 o 
  -3  12   6        9.24       17.31     10.10 o 
  -2  12   6      159.05      160.09      8.94 o 
  -1  12   6       13.79       19.39      6.74 o 
   0  12   6       51.37       45.42      7.29 o 
   1  12   6      136.02      107.74     10.92 o 
   2  12   6       51.26       47.45     11.24 o 
   3  12   6        0.17       -7.16     18.43 o 
  -4  13   6      189.30      168.42     18.53 o 
  -3  13   6       19.59       34.03      8.36 o 
  -2  13   6       50.88       35.39      7.61 o 
  -1  13   6        0.92        2.13      8.18 o 
   0  13   6      280.44      265.21     15.57 o 
   1  13   6       29.70       26.20      7.88 o 
   2  13   6       22.67       26.71     10.52 o 
  -4  14   6      161.26      146.28     20.34 o 
  -3  14   6       13.07       20.83     11.78 o 
  -2  14   6      287.30      297.01     13.16 o 
  -1  14   6      207.01      213.07     13.85 o 
   0  14   6       90.72       91.13     18.96 o 
   1  14   6        0.68        0.77      9.85 o 
  -4  15   6       21.21       31.94     12.13 o 
  -3  15   6        8.06        5.99      7.14 o 
  -2  15   6      240.13      234.29     15.49 o 
   0  15   6       31.85       23.47      8.81 o 
   1  15   6       71.90       71.52      8.82 o 
   2  15   6        5.93        3.17     10.86 o 
  -4  16   6       10.03        0.68     11.76 o 
  -3  16   6       93.12       88.41     11.85 o 
  -2  16   6      246.86      240.21     15.91 o 
  -1  16   6        1.96       -8.66      8.66 o 
   0  16   6      128.23      181.57     16.67 o 
   1  16   6        3.20        0.27     10.08 o 
   2  16   6       17.28       23.59     15.76 o 
  -4  17   6       12.55       37.25     16.00 o 
  -3  17   6      167.17      168.61     15.45 o 
  -2  17   6        1.46        9.49      7.97 o 
  -1  17   6        2.29       18.09      8.66 o 
   0  17   6        0.72       -4.63     12.89 o 
   1  17   6        0.72       10.36     13.80 o 
   2  17   6       71.24       88.78     17.29 o 
  -4  18   6        3.30        1.98     11.57 o 
  -3  18   6       15.83       -3.01     11.06 o 
  -2  18   6      227.60      211.97     10.85 o 
  -1  18   6       20.13       18.42      9.16 o 
  -4  19   6        4.49        1.58     16.00 o 
  -3  19   6       29.38       35.50     11.63 o 
  -2  19   6      263.39      222.56     14.11 o 
  -1  19   6      115.63      121.70     11.17 o 
  -4  20   6        0.00        9.71      9.97 o 
  -3  20   6       99.10       97.73     12.98 o 
  -2  20   6        9.56       11.13      7.07 o 
  -1  20   6       96.65      100.79     12.13 o 
   0  20   6       15.20       41.64     15.43 o 
  -3  21   6       50.42       53.97     11.79 o 
  -2  21   6      297.26      282.30     12.10 o 
  -1  21   6        0.60        5.73     14.37 o 
   0  21   6        8.50        1.53     15.38 o 
  -3  22   6       87.09       66.24     12.02 o 
  -2  22   6      132.37      130.01     10.12 o 
  -1  22   6       44.13       43.50     11.08 o 
   0  22   6        3.10      -10.27     15.38 o 
  -3  23   6       72.88       69.25      9.78 o 
  -2  23   6      266.37      244.11     14.99 o 
  -1  23   6       31.51       22.92     16.14 o 
   0  23   6        7.56       -1.53     15.33 o 
  -3  24   6      111.99      113.19     13.86 o 
  -2  24   6        0.22       -3.86      8.95 o 
  -1  24   6      192.97      187.44     19.44 o 
   0  24   6        6.43        7.78     16.67 o 
  -3  25   6      139.12      150.33     14.19 o 
  -2  25   6       50.47       43.83     16.17 o 
  -1  25   6        5.46       27.99     17.10 o 
  -3  26   6       39.56       42.33     10.44 o 
  -2  26   6       11.33       21.34     11.44 o 
  -1  26   6       86.75       73.72     12.72 o 
   0  26   6       19.91        8.50     12.37 o 
  -3  27   6        0.33        9.37     13.02 o 
  -2  27   6      118.95       97.17     10.70 o 
  -1  27   6       19.39       42.26     18.05 o 
   0  27   6      153.64      122.97     20.82 o 
   1  27   6      196.02      181.86     20.20 o 
  -2  28   6       81.32       94.25     13.26 o 
  -1  28   6       32.17       45.86     16.91 o 
   0  28   6       67.87       85.36     13.90 o 
  -2  29   6       26.93       15.54     13.30 o 
  -1  29   6       46.67       38.82     12.68 o 
   0  29   6        9.04        4.55     16.43 o 
  -2  30   6       71.88       61.25     13.09 o 
  -1  30   6        5.70        9.22     18.39 o 
   0  30   6       26.57       20.49     19.39 o 
  -2  31   6       37.16        2.69     21.90 o 
  -1  31   6        0.76      -18.34     18.34 o 
   0  31   6       96.87       93.51     21.20 o 
  -1  32   6       45.27       32.96     13.57 o 
  -1  33   6        9.15       26.34     21.39 o 
  -3   1   7       11.81       10.03      9.96 o 
  -1   1   7       32.44       50.15      8.18 o 
   0   1   7        7.04       12.54     11.13 o 
   1   1   7        7.43        7.09     10.76 o 
   2   1   7        0.78      -11.84     11.84 o 
  -3   2   7        0.49        2.18      9.94 o 
  -1   2   7        2.54       -7.77      7.77 o 
   0   2   7      158.61      177.01     10.08 o 
   1   2   7       13.95        4.81     10.74 o 
   2   2   7        0.08      -17.48     24.86 o 
  -3   3   7       68.22       53.67     10.13 o 
  -1   3   7        0.00        2.68      9.51 o 
   0   3   7      150.01      159.87     11.88 o 
   1   3   7       29.80       39.93     10.92 o 
   2   3   7        0.32      -16.67     16.67 o 
  -3   4   7      113.83      114.13     11.14 o 
  -1   4   7       49.88       45.76     13.31 o 
   0   4   7      134.88      130.91      9.29 o 
   1   4   7        9.00        8.95     11.41 o 
   2   4   7        4.73       -9.14     12.00 o 
  -3   5   7        3.60        5.78     12.66 o 
  -2   5   7        1.06       -5.21     16.19 o 
  -1   5   7       79.57       77.64     10.81 o 
   0   5   7      427.89      433.01     14.31 o 
   1   5   7       82.97       71.32     11.66 o 
   2   5   7        0.07      -16.21     16.21 o 
  -3   6   7       30.90       35.82     14.76 o 
  -2   6   7        1.36      -13.09     16.19 o 
  -1   6   7      421.15      461.88     19.27 o 
   0   6   7      135.94      138.67     11.53 o 
   1   6   7        1.15        6.46     10.56 o 
   2   6   7       28.77        2.92     11.99 o 
  -3   7   7       60.70       61.07     11.75 o 
  -2   7   7       54.42       47.61     16.76 o 
  -1   7   7        6.54       13.83      9.95 o 
   0   7   7       50.85       56.11      9.56 o 
   1   7   7       79.41       67.16     11.77 o 
   2   7   7       25.05      -11.82     11.82 o 
  -3   8   7        0.83        3.15     12.61 o 
  -2   8   7        0.61       -5.78     16.76 o 
  -1   8   7      249.80      262.75     11.36 o 
   0   8   7        4.95        4.82     11.38 o 
   1   8   7       76.03       93.66     15.00 o 
   2   8   7       20.16       -7.01     12.35 o 
  -3   9   7        3.82       12.92     11.22 o 
  -2   9   7        9.81        0.53     16.76 o 
  -1   9   7        0.10        4.21      7.80 o 
   0   9   7       29.50       40.99      8.45 o 
   1   9   7       15.27       16.31     10.92 o 
   2   9   7       77.46       54.94     13.27 o 
  -3  10   7        3.91       -9.57      9.57 o 
  -1  10   7      302.39      308.01     12.02 o 
   0  10   7       23.42       28.84     10.06 o 
   1  10   7        0.79       10.92     17.03 o 
   2  10   7        8.62       18.48     11.82 o 
  -3  11   7        3.53       13.18     17.38 o 
  -2  11   7        8.06      -12.08     16.28 o 
  -1  11   7        0.87        1.95     10.34 o 
   0  11   7       26.17       37.73     15.76 o 
   1  11   7      150.27      134.82     18.43 o 
   2  11   7      609.98      679.38     39.88 o 
  -3  12   7        3.60        1.09     11.23 o 
  -2  12   7        0.66       -5.25     16.81 o 
  -1  12   7      155.58      149.23      9.60 o 
   0  12   7        0.26       10.70      8.25 o 
   1  12   7        0.57       13.85     14.85 o 
   2  12   7        8.43       17.02     25.96 o 
  -3  13   7       27.73       42.46     15.76 o 
  -1  13   7        0.31       -4.66      8.08 o 
   0  13   7       26.25       20.11     10.59 o 
   1  13   7      107.85       91.97     30.18 o 
  -3  14   7        4.17       -3.24     11.45 o 
  -2  14   7       12.28       11.60     16.86 o 
  -1  14   7      122.14      125.79     12.44 o 
   0  14   7        2.80      -10.01     10.01 o 
   1  14   7        0.79        1.00     14.76 o 
  -3  15   7      173.47      169.93     14.20 o 
  -2  15   7        3.83        0.00     16.86 o 
  -1  15   7       17.48       25.65     14.14 o 
   0  15   7        5.81        9.41     13.90 o 
   1  15   7       19.58       15.71     15.23 o 
  -3  16   7      217.38      204.51     15.35 o 
  -2  16   7       29.76       22.68     17.43 o 
  -1  16   7       73.73       55.54     16.76 o 
   0  16   7        0.59        8.93     13.85 o 
   1  16   7        5.62       11.80     15.71 o 
  -3  17   7       15.38       33.91     18.05 o 
  -2  17   7        0.39      -10.84     10.84 o 
  -1  17   7       71.49       68.29     22.64 o 
   0  17   7       30.40       42.93     16.57 o 
   1  17   7       29.02       35.24     16.19 o 
  -3  18   7        9.76        8.66     11.60 o 
  -2  18   7       32.77       31.18     17.96 o 
  -1  18   7       96.38       70.68     17.81 o 
   0  18   7       34.19       31.52     16.05 o 
  -3  19   7        8.36        0.58     12.44 o 
  -2  19   7        6.46       -2.96     14.85 o 
  -1  19   7        0.02       -4.95     11.20 o 
  -3  20   7       38.04       35.05     18.34 o 
  -2  20   7       84.47       89.78     19.58 o 
  -1  20   7       29.27       51.77     18.29 o 
   0  20   7       36.65       16.00     16.52 o 
  -2  21   7      267.32      223.42     17.43 o 
  -1  21   7      395.30      396.99     62.90 o 
  -2  22   7      207.79      185.25     22.40 o 
  -1  22   7       63.78       40.81     12.98 o 
  -2  23   7       37.32      -14.76     18.48 o 
  -1  23   7       81.47       71.35     19.01 o 
  -2  24   7        0.61      -18.67     20.77 o 
  -1  24   7       99.58       82.50     32.19 o 
  -2  25   7        7.90       -1.34     19.29 o 
  -1  25   7        0.53       -7.35     18.39 o 
   0  25   7       16.17      -11.27     18.91 o 
  -1  26   7        3.64      -17.34     17.34 o 
  -1   0   8      476.91      463.09     28.80 o 
   0   0   8       44.59       40.40     18.43 o 
  -2   1   8      621.17      622.17     44.75 o 
  -1   1   8      383.70      355.85     17.17 o 
   0   1   8      135.72      145.82     13.44 o 
  -1   2   8        2.00       10.82      9.18 o 
   0   2   8       12.51       19.20     13.13 o 
  -2   3   8      122.00      112.94     19.82 o 
  -1   3   8       83.46       75.64     11.41 o 
   0   3   8        4.27        6.61     11.38 o 
  -2   4   8        0.44      -17.72     17.72 o 
  -1   4   8        1.23       21.31     10.34 o 
   0   4   8      201.68      202.99     15.81 o 
  -2   5   8       28.66      -17.19     18.24 o 
  -1   5   8       48.61       50.42     10.69 o 
   0   5   8       19.98       41.34     13.01 o 
  -1   6   8        7.59        6.26     16.19 o 
   0   6   8       52.47       55.01     12.59 o 
  -2   7   8       63.48       18.24     19.29 o 
  -1   7   8       21.44        4.73     15.71 o 
   0   7   8       42.04       38.18      9.64 o 
  -2   8   8        8.36      -18.77     18.77 o 
  -1   8   8        0.08       -0.79     12.00 o 
   0   8   8        1.17        7.44     11.22 o 
  -2   9   8       39.24       19.34     19.87 o 
  -1   9   8       11.20        5.21     11.62 o 
   0   9   8        0.31        6.59     11.55 o 
  -2  10   8       11.72       26.12     20.39 o 
  -1  10   8        0.28       15.33     18.00 o 
   0  10   8        5.85        4.01     16.00 o 
  -2  11   8       12.25       15.71     20.92 o 
  -1  11   8        0.01        9.55     16.48 o 
   0  11   8        0.28       -2.39     12.49 o 
  -1  12   8        6.92      -16.88     16.88 o 
   0  12   8        3.30       -1.48     15.43 o 
  -2  13   8       12.22      -22.02     22.02 o 
   0  13   8        0.11       -0.27     12.70 o 
  -1  15   8       10.51      -20.87     20.87 o 
                                                 
